# Supplementary material for: Bis(μ-2-phenyl­acetato-κ2 O:O)bis­[(2,2′-bipyridyl-κ2 N,N′)(2-phenyl­acetato-κO)copper(II)] dihydrate
Source: Acta Crystallogr Sect E Struct Rep Online. 2011 Sep 14;67(Pt 10):m1334. doi: 10.1107/S1600536811035483 (PMC3201355; doi:10.1107/S1600536811035483)
Supplement: Supplementary file 1 [file e-67-m1334-sup1.cif]

##############################################################################
#                                                                            #
# This CIF contains the data in a paper accepted for publication in          #
# Acta Crystallographica Section E. It conforms to the requirements of       #
# Notes for Authors for Acta Crystallographica Section E, and has been       #
# peer reviewed under the auspices of the IUCr Commission on Journals.       #
#                                                                            #
# Full details of the Crystallographic Information File format               #
# are given in the paper "The Crystallographic Information File (CIF):       #
# a New Standard Archive File for Crystallography" by S. R. Hall, F. H.      #
# Allen and I. D. Brown [Acta Cryst. (1991), A47, 655-685].                  #
#                                                                            #
# The current version of the core CIF dictionary is obtainable from          #
# ftp://ftp.iucr.org/pub/cif_core.dic.                                       #
#                                                                            #
# Software is freely available for graphical display of the structure(s)     #
# in this CIF. For information consult the CIF software page                 #
# http://www.iucr.org/resources/cif/software.                                #
#                                                                            #
# This file may be used for bona fide research purposes within the           #
# scientific community so long as proper attribution is given to the journal # 
# article from which it was obtained.                                        #
#                                                                            #
##############################################################################
data_global
_audit_creation_method     'form.cif (version 2.0)'
_journal_data_validation_number     ?
_journal_date_recd_electronic     2011-06-16
_journal_date_accepted     2011-08-31
_journal_name_full     'Acta Crystallographica, Section E'
_journal_year     2011
_journal_volume     67
_journal_issue     10
_journal_page_first     m1334
_journal_page_last     m1334
_journal_paper_category     QM
_journal_coeditor_code     YA2144
_publ_contact_author_name     'Wei Xu'
_publ_contact_author_address
;
   Center of Applied Solid State Chemistry Research
   Ningbo University
   Ningbo, Zhejiang 315211, People's Republic of China
;
_publ_contact_author_email     'xuwei@nbu.edu.cn'
_publ_contact_author_fax     '86 574 87600791'
_publ_contact_author_phone     '86 574 87600791'
_publ_section_title
;\
Bis(\m-2-phenylacetato-\k^2^<i>O</i>:<i>O</i>)bis[(2,2'-bipyridyl-\
\k^2^<i>N</i>,<i>N</i>')(2-phenylacetato-\k<i>O</i>)copper(II)] dihydrate
;
loop_
    _publ_author_name
    _publ_author_footnote
    _publ_author_address
    'Wei Xu' ?
;
   Center of Applied Solid State Chemistry Research
   Ningbo University
   Ningbo, Zhejiang 315211, People's Republic of China
;
    'Ling Jin' ?
;
   Center of Applied Solid State Chemistry Research
   Ningbo University
   Ningbo, Zhejiang 315211, People's Republic of China
;
    'Bin-Bin Liu' ?
;
   Center of Applied Solid State Chemistry Research
   Ningbo University
   Ningbo, Zhejiang 315211, People's Republic of China
;
data_I
_audit_creation_method     SHELXL-97
_chemical_name_systematic
;
Bis(\m-2-phenylacetato-\k^2^<i>O</i>:<i>O</i>)bis[(2,2'-
bipyridyl-\k^2^<i>N</i>,<i>N</i>')(2-phenylacetato-\k<i>O</i>)copper(II)]
dihydrate
;
_chemical_name_common     ?
_chemical_formula_moiety     'C52 H44 Cu2 N4 O8, 2(H2 O)'
_chemical_formula_sum     'C52 H48 Cu2 N4 O10'
_chemical_formula_iupac     '[Cu2 (C8 H7 O2)4 (C10 H8 N2)2], 2H2 O'
_chemical_formula_weight     1016.02
_chemical_melting_point     ?
_symmetry_cell_setting     monoclinic
_symmetry_space_group_name_H-M     'P 21/n'
_symmetry_space_group_name_Hall     '-P 2yn'
loop_
    _symmetry_equiv_pos_as_xyz
    'x, y, z'
    '-x+1/2, y+1/2, -z+1/2'
    '-x, -y, -z'
    'x-1/2, -y-1/2, z-1/2'
_cell_length_a     10.213(2)
_cell_length_b     16.058(3)
_cell_length_c     14.633(3)
_cell_angle_alpha     90.00
_cell_angle_beta     100.75(3)
_cell_angle_gamma     90.00
_cell_volume     2357.7(8)
_cell_formula_units_Z     2
_cell_measurement_reflns_used     22348
_cell_measurement_theta_min     3.1
_cell_measurement_theta_max     27.4
_cell_measurement_temperature     295(2)
_exptl_crystal_description     block
_exptl_crystal_colour     blue
_exptl_crystal_size_max     0.17
_exptl_crystal_size_mid     0.14
_exptl_crystal_size_min     0.11
_exptl_crystal_density_diffrn     1.431
_exptl_crystal_density_meas     ?
_exptl_crystal_density_method     'not measured'
_exptl_crystal_F_000     1052
_exptl_absorpt_coefficient_mu     0.966
_exptl_absorpt_correction_type     multi-scan
_exptl_absorpt_process_details     '(ABSCOR; Higashi, 1995)'
_exptl_absorpt_correction_T_min     0.678
_exptl_absorpt_correction_T_max     0.784
_exptl_special_details
;
;
_diffrn_ambient_temperature     295(2)
_diffrn_radiation_type     MoK\a
_diffrn_radiation_wavelength     0.71073
_diffrn_radiation_source     'fine-focus sealed tube'
_diffrn_radiation_monochromator     graphite
_diffrn_measurement_device_type     'Rigaku R-AXIS RAPID'
_diffrn_measurement_method     \w
_diffrn_detector_area_resol_mean     0
_diffrn_reflns_number     22348
_diffrn_reflns_av_R_equivalents     0.033
_diffrn_reflns_av_sigmaI/netI     0.027
_diffrn_reflns_theta_min     3.1
_diffrn_reflns_theta_max     27.4
_diffrn_reflns_theta_full     27.4
_diffrn_measured_fraction_theta_max     0.998
_diffrn_measured_fraction_theta_full     0.998
_diffrn_reflns_limit_h_min     -13
_diffrn_reflns_limit_h_max     13
_diffrn_reflns_limit_k_min     -20
_diffrn_reflns_limit_k_max     20
_diffrn_reflns_limit_l_min     -18
_diffrn_reflns_limit_l_max     18
_diffrn_standards_number     0
_diffrn_standards_interval_count     0
_diffrn_standards_interval_time     .
_diffrn_standards_decay_%     0
_refine_special_details
;
Refinement of <i>F</i>^2^ against ALL reflections. The weighted <i>R</i>-factor
<i>wR</i> and goodness of fit <i>S</i> are based on <i>F</i>^2^, conventional
<i>R</i>-factors <i>R</i> are based on <i>F</i>, with <i>F</i> set to zero for
negative <i>F</i>^2^. The threshold expression of <i>F</i>^2^ >
\s(<i>F</i>^2^) is used only for calculating <i>R</i>-factors(gt) <i>etc</i>.
and is not relevant to the choice of reflections for refinement.
<i>R</i>-factors based on <i>F</i>^2^ are statistically about twice as large
as those based on <i>F</i>, and <i>R</i>- factors based on ALL data will be
even larger.
;
_reflns_number_total     5356
_reflns_number_gt     4268
_reflns_threshold_expression     I>2\s(I)
_refine_ls_structure_factor_coef     Fsqd
_refine_ls_matrix_type     full
_refine_ls_R_factor_all     0.046
_refine_ls_R_factor_gt     0.031
_refine_ls_wR_factor_gt     0.073
_refine_ls_wR_factor_ref     0.090
_refine_ls_goodness_of_fit_ref     1.10
_refine_ls_restrained_S_all     1.10
_refine_ls_number_reflns     5356
_refine_ls_number_parameters     307
_refine_ls_number_restraints     0
_refine_ls_hydrogen_treatment     constr
_refine_ls_weighting_scheme     calc
_refine_ls_weighting_details
         'calc w=1/[\s^2^(Fo^2^)+(0.0357P)^2^+1.1037P] where P=(Fo^2^+2Fc^2^)/3'
_atom_sites_solution_hydrogens     geom
_atom_sites_solution_primary     direct
_atom_sites_solution_secondary     difmap
_refine_ls_shift/su_max     ?
_refine_ls_shift/su_max_lt     0.001
_refine_ls_shift/su_mean     0.000
_refine_diff_density_max     0.29
_refine_diff_density_min     -0.56
_refine_ls_extinction_method     none
_refine_ls_extinction_coef     ?
loop_
    _atom_type_symbol
    _atom_type_description
    _atom_type_scat_dispersion_real
    _atom_type_scat_dispersion_imag
    _atom_type_scat_source
    'C' 'C' 0.0033 0.0016
                         'International Tables Vol C Tables 4.2.6.8 and 6.1.1.4'
    'H' 'H' 0.0000 0.0000
                         'International Tables Vol C Tables 4.2.6.8 and 6.1.1.4'
    'N' 'N' 0.0061 0.0033
                         'International Tables Vol C Tables 4.2.6.8 and 6.1.1.4'
    'O' 'O' 0.0106 0.0060
                         'International Tables Vol C Tables 4.2.6.8 and 6.1.1.4'
    'Cu' 'Cu' 0.3201 1.2651
                         'International Tables Vol C Tables 4.2.6.8 and 6.1.1.4'
_computing_data_collection     'RAPID-AUTO (Rigaku, 1998)'
_computing_cell_refinement     'RAPID-AUTO (Rigaku, 1998)'
_computing_data_reduction     'CrystalStructure (Rigaku/MSC, 2004)'
_computing_structure_solution     'SHELXS97 (Sheldrick, 2008)'
_computing_structure_refinement     'SHELXL97 (Sheldrick, 2008)'
_computing_molecular_graphics     'ORTEPII (Johnson, 1976)'
_computing_publication_material     'SHELXL97 (Sheldrick, 2008)'
loop_
    _atom_site_type_symbol
    _atom_site_label
    _atom_site_fract_x
    _atom_site_fract_y
    _atom_site_fract_z
    _atom_site_U_iso_or_equiv
    _atom_site_adp_type
    _atom_site_calc_flag
    _atom_site_refinement_flags
    _atom_site_occupancy
    _atom_site_symmetry_multiplicity
    _atom_site_disorder_assembly
    _atom_site_disorder_group
    Cu Cu 0.34936(2) 0.003603(15) 0.032956(16) 0.03079(8) Uani d . 1 1 . .
    O O1 0.51708(12) 0.08258(8) -0.01885(10) 0.0349(3) Uani d . 1 1 . .
    O O2 0.65975(14) 0.18355(10) -0.03382(12) 0.0509(4) Uani d . 1 1 . .
    C C1 0.54722(19) 0.15958(13) -0.02762(13) 0.0335(4) Uani d . 1 1 . .
    C C2 0.4344(2) 0.22176(13) -0.03118(15) 0.0390(5) Uani d . 1 1 . .
    H H2A 0.3904 0.2116 0.0211 0.047 Uiso calc R 1 1 . .
    H H2B 0.4716 0.2775 -0.0244 0.047 Uiso calc R 1 1 . .
    C C3 0.33151(19) 0.21773(12) -0.12042(15) 0.0371(4) Uani d . 1 1 . .
    C C4 0.3645(3) 0.18987(17) -0.20253(17) 0.0583(7) Uani d . 1 1 . .
    H H4A 0.4507 0.1714 -0.2029 0.070 Uiso calc R 1 1 . .
    C C5 0.2707(3) 0.1891(2) -0.2844(2) 0.0775(9) Uani d . 1 1 . .
    H H5A 0.2943 0.1704 -0.3393 0.093 Uiso calc R 1 1 . .
    C C6 0.1426(3) 0.2159(2) -0.2846(2) 0.0747(9) Uani d . 1 1 . .
    H H6A 0.0796 0.2149 -0.3394 0.090 Uiso calc R 1 1 . .
    C C7 0.1079(2) 0.24395(17) -0.2039(2) 0.0633(8) Uani d . 1 1 . .
    H H7A 0.0213 0.2620 -0.2039 0.076 Uiso calc R 1 1 . .
    C C8 0.2023(2) 0.24547(14) -0.12211(17) 0.0467(5) Uani d . 1 1 . .
    H H8A 0.1786 0.2654 -0.0678 0.056 Uiso calc R 1 1 . .
    O O3 0.43667(14) 0.02350(11) 0.16182(10) 0.0444(4) Uani d . 1 1 . .
    O O4 0.28773(16) -0.06110(11) 0.20372(11) 0.0555(4) Uani d . 1 1 . .
    C C9 0.3872(2) -0.01680(15) 0.22212(14) 0.0411(5) Uani d . 1 1 . .
    C C10 0.4592(2) -0.00598(19) 0.32311(16) 0.0596(7) Uani d . 1 1 . .
    H H10A 0.5128 -0.0550 0.3420 0.071 Uiso calc R 1 1 . .
    H H10B 0.5188 0.0414 0.3269 0.071 Uiso calc R 1 1 . .
    C C11 0.3641(2) 0.00710(15) 0.38924(15) 0.0456(5) Uani d . 1 1 . .
    C C12 0.3061(3) -0.05839(18) 0.42846(19) 0.0650(7) Uani d . 1 1 . .
    H H12A 0.3274 -0.1128 0.4152 0.078 Uiso calc R 1 1 . .
    C C13 0.2172(3) -0.0439(2) 0.4869(2) 0.0742(8) Uani d . 1 1 . .
    H H13A 0.1795 -0.0887 0.5129 0.089 Uiso calc R 1 1 . .
    C C14 0.1839(3) 0.0353(2) 0.50716(18) 0.0636(7) Uani d . 1 1 . .
    H H14A 0.1238 0.0447 0.5467 0.076 Uiso calc R 1 1 . .
    C C15 0.2394(3) 0.10011(19) 0.46888(19) 0.0631(7) Uani d . 1 1 . .
    H H15A 0.2170 0.1543 0.4821 0.076 Uiso calc R 1 1 . .
    C C16 0.3284(3) 0.08655(17) 0.41081(18) 0.0563(6) Uani d . 1 1 . .
    H H16A 0.3655 0.1319 0.3854 0.068 Uiso calc R 1 1 . .
    N N1 0.23495(15) -0.01459(10) -0.09298(11) 0.0314(3) Uani d . 1 1 . .
    N N2 0.19920(15) 0.08350(10) 0.04221(11) 0.0325(3) Uani d . 1 1 . .
    C C17 0.2643(2) -0.06336(14) -0.16069(14) 0.0391(5) Uani d . 1 1 . .
    H H17A 0.3461 -0.0906 -0.1511 0.047 Uiso calc R 1 1 . .
    C C18 0.1775(2) -0.07459(15) -0.24405(15) 0.0466(5) Uani d . 1 1 . .
    H H18A 0.2003 -0.1090 -0.2898 0.056 Uiso calc R 1 1 . .
    C C19 0.0565(2) -0.03411(16) -0.25860(16) 0.0495(6) Uani d . 1 1 . .
    H H19A -0.0037 -0.0413 -0.3141 0.059 Uiso calc R 1 1 . .
    C C20 0.0255(2) 0.01729(14) -0.18992(15) 0.0427(5) Uani d . 1 1 . .
    H H20A -0.0553 0.0456 -0.1988 0.051 Uiso calc R 1 1 . .
    C C21 0.11684(18) 0.02584(12) -0.10760(13) 0.0312(4) Uani d . 1 1 . .
    C C22 0.09470(17) 0.07952(12) -0.02961(13) 0.0306(4) Uani d . 1 1 . .
    C C23 -0.02197(19) 0.12337(13) -0.02906(15) 0.0383(5) Uani d . 1 1 . .
    H H23A -0.0940 0.1183 -0.0781 0.046 Uiso calc R 1 1 . .
    C C24 -0.0295(2) 0.17477(14) 0.04555(16) 0.0440(5) Uani d . 1 1 . .
    H H24A -0.1070 0.2047 0.0473 0.053 Uiso calc R 1 1 . .
    C C25 0.0786(2) 0.18136(14) 0.11732(16) 0.0452(5) Uani d . 1 1 . .
    H H25A 0.0763 0.2170 0.1671 0.054 Uiso calc R 1 1 . .
    C C26 0.1906(2) 0.13390(14) 0.11387(15) 0.0405(5) Uani d . 1 1 . .
    H H26A 0.2626 0.1371 0.1631 0.049 Uiso calc R 1 1 . .
    O O5 0.2460(2) -0.23227(13) 0.20341(15) 0.0773(6) Uani d . 1 1 . .
    H H51 0.2485 -0.1839 0.2272 0.116 Uiso d R 1 1 . .
    H H52 0.2711 -0.2215 0.1520 0.116 Uiso d R 1 1 . .
loop_
    _atom_site_aniso_label
    _atom_site_aniso_U_11
    _atom_site_aniso_U_22
    _atom_site_aniso_U_33
    _atom_site_aniso_U_12
    _atom_site_aniso_U_13
    _atom_site_aniso_U_23
    Cu 0.02265(12) 0.03791(15) 0.03088(13) 0.00331(9) 0.00258(8) -0.00214(10)
    O1 0.0285(6) 0.0323(7) 0.0433(8) 0.0024(5) 0.0051(6) 0.0023(6)
    O2 0.0342(8) 0.0455(9) 0.0739(11) -0.0039(7) 0.0121(7) 0.0069(8)
    C1 0.0320(10) 0.0356(11) 0.0312(10) 0.0014(8) 0.0019(8) -0.0005(8)
    C2 0.0400(11) 0.0334(11) 0.0426(11) 0.0032(9) 0.0055(9) -0.0029(9)
    C3 0.0351(10) 0.0321(10) 0.0428(11) 0.0030(8) 0.0039(8) 0.0058(9)
    C4 0.0551(14) 0.0698(18) 0.0468(14) 0.0191(13) 0.0007(11) -0.0008(13)
    C5 0.090(2) 0.090(2) 0.0448(15) 0.0176(18) -0.0081(14) -0.0041(15)
    C6 0.0710(19) 0.075(2) 0.0636(19) 0.0014(16) -0.0254(15) 0.0121(15)
    C7 0.0376(12) 0.0606(17) 0.086(2) 0.0029(11) -0.0042(13) 0.0222(15)
    C8 0.0377(11) 0.0428(12) 0.0599(14) 0.0023(9) 0.0099(10) 0.0093(11)
    O3 0.0309(7) 0.0674(10) 0.0337(8) 0.0018(7) 0.0031(6) -0.0036(7)
    O4 0.0500(9) 0.0661(11) 0.0491(10) -0.0099(8) 0.0062(7) -0.0053(8)
    C9 0.0315(10) 0.0574(14) 0.0335(11) 0.0116(10) 0.0037(8) -0.0074(10)
    C10 0.0410(12) 0.100(2) 0.0355(12) 0.0106(13) 0.0012(9) -0.0053(13)
    C11 0.0457(12) 0.0607(15) 0.0286(10) 0.0041(11) 0.0024(9) 0.0002(10)
    C12 0.090(2) 0.0494(15) 0.0579(16) 0.0079(14) 0.0187(15) 0.0018(13)
    C13 0.096(2) 0.071(2) 0.0629(18) -0.0154(18) 0.0345(16) 0.0074(16)
    C14 0.0631(16) 0.085(2) 0.0467(15) -0.0023(15) 0.0211(12) -0.0068(15)
    C15 0.0716(18) 0.0637(17) 0.0549(16) 0.0097(14) 0.0144(13) -0.0113(13)
    C16 0.0660(16) 0.0532(15) 0.0509(14) -0.0050(12) 0.0140(12) 0.0018(12)
    N1 0.0259(7) 0.0354(9) 0.0325(8) 0.0004(6) 0.0044(6) -0.0008(7)
    N2 0.0259(7) 0.0372(9) 0.0340(8) 0.0012(7) 0.0046(6) -0.0020(7)
    C17 0.0321(10) 0.0462(12) 0.0395(11) 0.0043(9) 0.0080(8) -0.0070(9)
    C18 0.0477(12) 0.0546(14) 0.0372(11) 0.0004(11) 0.0071(9) -0.0115(10)
    C19 0.0462(13) 0.0617(15) 0.0358(12) 0.0001(11) -0.0044(9) -0.0055(11)
    C20 0.0333(10) 0.0501(13) 0.0413(12) 0.0052(9) -0.0018(9) 0.0010(10)
    C21 0.0260(9) 0.0332(10) 0.0341(10) -0.0011(7) 0.0048(7) 0.0023(8)
    C22 0.0256(8) 0.0330(10) 0.0330(10) -0.0009(8) 0.0052(7) 0.0034(8)
    C23 0.0282(9) 0.0416(11) 0.0440(11) 0.0037(8) 0.0040(8) 0.0025(9)
    C24 0.0323(10) 0.0449(12) 0.0565(14) 0.0080(9) 0.0125(9) -0.0031(10)
    C25 0.0416(11) 0.0467(13) 0.0492(13) 0.0034(10) 0.0135(10) -0.0125(10)
    C26 0.0339(10) 0.0462(12) 0.0405(11) 0.0011(9) 0.0046(8) -0.0085(10)
    O5 0.0807(14) 0.0718(13) 0.0769(14) -0.0005(11) 0.0082(11) 0.0222(11)
_geom_special_details
;
All e.s.d.'s (except the e.s.d. in the dihedral angle between two l.s. planes)
are estimated using the full covariance matrix. The cell e.s.d.'s are taken
into account individually in the estimation of e.s.d.'s in distances, angles
and torsion angles; correlations between e.s.d.'s in cell parameters are only
used when they are defined by crystal symmetry. An approximate (isotropic)
treatment of cell e.s.d.'s is used for estimating e.s.d.'s involving l.s.
planes.
;
loop_
    _geom_bond_atom_site_label_1
    _geom_bond_atom_site_label_2
    _geom_bond_site_symmetry_2
    _geom_bond_distance
    _geom_bond_publ_flag
    Cu O3 . 1.9558(15) ?
    Cu O1 3_655 1.9808(14) ?
    Cu N1 . 2.0107(17) ?
    Cu N2 . 2.0234(16) ?
    Cu O1 . 2.3668(14) ?
    O1 C1 . 1.286(2) ?
    O1 Cu 3_655 1.9808(14) ?
    O2 C1 . 1.231(2) ?
    C1 C2 . 1.518(3) ?
    C2 C3 . 1.517(3) ?
    C2 H2A . 0.9700 ?
    C2 H2B . 0.9700 ?
    C3 C4 . 1.381(3) ?
    C3 C8 . 1.389(3) ?
    C4 C5 . 1.388(4) ?
    C4 H4A . 0.9300 ?
    C5 C6 . 1.377(4) ?
    C5 H5A . 0.9300 ?
    C6 C7 . 1.371(4) ?
    C6 H6A . 0.9300 ?
    C7 C8 . 1.390(3) ?
    C7 H7A . 0.9300 ?
    C8 H8A . 0.9300 ?
    O3 C9 . 1.272(3) ?
    O4 C9 . 1.228(3) ?
    C9 C10 . 1.533(3) ?
    C10 C11 . 1.508(3) ?
    C10 H10A . 0.9700 ?
    C10 H10B . 0.9700 ?
    C11 C16 . 1.380(3) ?
    C11 C12 . 1.383(4) ?
    C12 C13 . 1.379(4) ?
    C12 H12A . 0.9300 ?
    C13 C14 . 1.363(4) ?
    C13 H13A . 0.9300 ?
    C14 C15 . 1.356(4) ?
    C14 H14A . 0.9300 ?
    C15 C16 . 1.372(4) ?
    C15 H15A . 0.9300 ?
    C16 H16A . 0.9300 ?
    N1 C17 . 1.340(3) ?
    N1 C21 . 1.351(2) ?
    N2 C26 . 1.340(3) ?
    N2 C22 . 1.352(2) ?
    C17 C18 . 1.380(3) ?
    C17 H17A . 0.9300 ?
    C18 C19 . 1.377(3) ?
    C18 H18A . 0.9300 ?
    C19 C20 . 1.382(3) ?
    C19 H19A . 0.9300 ?
    C20 C21 . 1.386(3) ?
    C20 H20A . 0.9300 ?
    C21 C22 . 1.481(3) ?
    C22 C23 . 1.385(3) ?
    C23 C24 . 1.382(3) ?
    C23 H23A . 0.9300 ?
    C24 C25 . 1.379(3) ?
    C24 H24A . 0.9300 ?
    C25 C26 . 1.383(3) ?
    C25 H25A . 0.9300 ?
    C26 H26A . 0.9300 ?
    O5 H51 . 0.8494 ?
    O5 H52 . 0.8560 ?
loop_
    _geom_angle_atom_site_label_1
    _geom_angle_atom_site_label_2
    _geom_angle_atom_site_label_3
    _geom_angle_site_symmetry_1
    _geom_angle_site_symmetry_3
    _geom_angle
    _geom_angle_publ_flag
    O3 Cu O1 . 3_655 90.90(6) ?
    O3 Cu N1 . . 171.79(6) ?
    O1 Cu N1 3_655 . 95.55(6) ?
    O3 Cu N2 . . 92.68(7) ?
    O1 Cu N2 3_655 . 174.44(6) ?
    N1 Cu N2 . . 80.52(7) ?
    O3 Cu O1 . . 89.67(6) ?
    O1 Cu O1 3_655 . 77.72(6) ?
    N1 Cu O1 . . 96.65(6) ?
    N2 Cu O1 . . 106.54(6) ?
    C1 O1 Cu . 3_655 118.61(12) ?
    C1 O1 Cu . . 138.41(12) ?
    Cu O1 Cu 3_655 . 102.28(6) ?
    O2 C1 O1 . . 123.49(18) ?
    O2 C1 C2 . . 120.32(19) ?
    O1 C1 C2 . . 116.18(17) ?
    C3 C2 C1 . . 113.63(17) ?
    C3 C2 H2A . . 108.8 ?
    C1 C2 H2A . . 108.8 ?
    C3 C2 H2B . . 108.8 ?
    C1 C2 H2B . . 108.8 ?
    H2A C2 H2B . . 107.7 ?
    C4 C3 C8 . . 118.3(2) ?
    C4 C3 C2 . . 121.36(19) ?
    C8 C3 C2 . . 120.3(2) ?
    C3 C4 C5 . . 120.9(2) ?
    C3 C4 H4A . . 119.6 ?
    C5 C4 H4A . . 119.6 ?
    C6 C5 C4 . . 120.1(3) ?
    C6 C5 H5A . . 120.0 ?
    C4 C5 H5A . . 120.0 ?
    C7 C6 C5 . . 120.0(2) ?
    C7 C6 H6A . . 120.0 ?
    C5 C6 H6A . . 120.0 ?
    C6 C7 C8 . . 119.9(2) ?
    C6 C7 H7A . . 120.1 ?
    C8 C7 H7A . . 120.1 ?
    C3 C8 C7 . . 120.9(2) ?
    C3 C8 H8A . . 119.5 ?
    C7 C8 H8A . . 119.5 ?
    C9 O3 Cu . . 114.65(14) ?
    O4 C9 O3 . . 124.2(2) ?
    O4 C9 C10 . . 120.3(2) ?
    O3 C9 C10 . . 115.5(2) ?
    C11 C10 C9 . . 112.61(19) ?
    C11 C10 H10A . . 109.1 ?
    C9 C10 H10A . . 109.1 ?
    C11 C10 H10B . . 109.1 ?
    C9 C10 H10B . . 109.1 ?
    H10A C10 H10B . . 107.8 ?
    C16 C11 C12 . . 117.1(2) ?
    C16 C11 C10 . . 120.3(2) ?
    C12 C11 C10 . . 122.5(2) ?
    C13 C12 C11 . . 120.8(3) ?
    C13 C12 H12A . . 119.6 ?
    C11 C12 H12A . . 119.6 ?
    C14 C13 C12 . . 120.8(3) ?
    C14 C13 H13A . . 119.6 ?
    C12 C13 H13A . . 119.6 ?
    C15 C14 C13 . . 119.1(3) ?
    C15 C14 H14A . . 120.5 ?
    C13 C14 H14A . . 120.5 ?
    C14 C15 C16 . . 120.7(3) ?
    C14 C15 H15A . . 119.7 ?
    C16 C15 H15A . . 119.7 ?
    C15 C16 C11 . . 121.5(3) ?
    C15 C16 H16A . . 119.3 ?
    C11 C16 H16A . . 119.3 ?
    C17 N1 C21 . . 118.68(17) ?
    C17 N1 Cu . . 126.20(13) ?
    C21 N1 Cu . . 115.11(13) ?
    C26 N2 C22 . . 118.62(16) ?
    C26 N2 Cu . . 126.61(13) ?
    C22 N2 Cu . . 114.59(13) ?
    N1 C17 C18 . . 122.32(19) ?
    N1 C17 H17A . . 118.8 ?
    C18 C17 H17A . . 118.8 ?
    C19 C18 C17 . . 119.0(2) ?
    C19 C18 H18A . . 120.5 ?
    C17 C18 H18A . . 120.5 ?
    C18 C19 C20 . . 119.4(2) ?
    C18 C19 H19A . . 120.3 ?
    C20 C19 H19A . . 120.3 ?
    C19 C20 C21 . . 118.9(2) ?
    C19 C20 H20A . . 120.6 ?
    C21 C20 H20A . . 120.6 ?
    N1 C21 C20 . . 121.75(19) ?
    N1 C21 C22 . . 114.69(16) ?
    C20 C21 C22 . . 123.56(18) ?
    N2 C22 C23 . . 121.76(18) ?
    N2 C22 C21 . . 114.49(16) ?
    C23 C22 C21 . . 123.75(17) ?
    C24 C23 C22 . . 118.88(19) ?
    C24 C23 H23A . . 120.6 ?
    C22 C23 H23A . . 120.6 ?
    C25 C24 C23 . . 119.50(19) ?
    C25 C24 H24A . . 120.3 ?
    C23 C24 H24A . . 120.3 ?
    C24 C25 C26 . . 118.7(2) ?
    C24 C25 H25A . . 120.6 ?
    C26 C25 H25A . . 120.6 ?
    N2 C26 C25 . . 122.46(19) ?
    N2 C26 H26A . . 118.8 ?
    C25 C26 H26A . . 118.8 ?
    H51 O5 H52 . . 100.6 ?
loop_
    _geom_hbond_atom_site_label_D
    _geom_hbond_atom_site_label_H
    _geom_hbond_atom_site_label_A
    _geom_hbond_site_symmetry_D
    _geom_hbond_site_symmetry_H
    _geom_hbond_site_symmetry_A
    _geom_hbond_distance_DH
    _geom_hbond_distance_HA
    _geom_hbond_distance_DA
    _geom_hbond_angle_DHA
    _geom_hbond_publ_flag
    O5 H51 O4 . . 1_555 0.85 2.05 2.781(3) 143 y
    O5 H52 O2 . . 3_655 0.86 2.08 2.931(3) 174 y
    C20 H20A O4 . . 3_555 0.93 2.38 3.245(3) 156 y
    C24 H24A O2 . . 1_455 0.93 2.48 3.172(3) 131 y
    C25 H25A O5 . . 2_555 0.93 2.50 3.201(3) 132 y
