# Supplementary material for: Bis(μ-2-phenyl­acetato-κ2 O:O)bis­[(2,2′-bipyridyl-κ2 N,N′)(2-phenyl­acetato-κO)copper(II)] dihydrate
Source: Acta Crystallogr Sect E Struct Rep Online. 2011 Sep 14;67(Pt 10):m1334. doi: 10.1107/S1600536811035483 (PMC3201355; doi:10.1107/S1600536811035483)
Supplement: Supplementary file 2 [file e-67-m1334-Isup2.hkl]

# 
# h,k,l, Fc-squared, Fo-squared, sigma(Fo-squared) and status flag 
# 
data_I
_shelx_title ' tref in P2(1)/n  1010243-1-changtiao' 
_shelx_refln_list_code          4 
_shelx_F_calc_maximum      234.07 
_exptl_crystal_F_000      1052.00 
_reflns_d_resolution_high  0.7720 
 
loop_ 
 _symmetry_equiv_pos_as_xyz 
 'x, y, z' 
 '-x+1/2, y+1/2, -z+1/2' 
 '-x, -y, -z' 
 'x-1/2, -y-1/2, z-1/2' 
 
_cell_length_a    10.2134 
_cell_length_b    16.0580 
_cell_length_c    14.6327 
_cell_angle_alpha  90.000 
_cell_angle_beta  100.755 
_cell_angle_gamma  90.000 
 
_shelx_F_squared_multiplier     1.000 
 
loop_ 
 _refln_index_h 
 _refln_index_k 
 _refln_index_l 
 _refln_F_squared_calc 
 _refln_F_squared_meas 
 _refln_F_squared_sigma 
 _refln_observed_status 
   2   0   0    14666.49    13734.24    457.16 o 
   4   0   0      510.00      467.41      6.34 o 
   6   0   0     3335.04     3285.26     39.88 o 
   8   0   0       23.42       35.20      4.59 o 
  10   0   0     1444.90     1461.13     31.64 o 
  12   0   0       14.34        7.97      9.44 o 
   2   1   0     2658.91     2858.47     15.75 o 
   3   1   0     7274.09     6966.16     48.39 o 
   4   1   0      636.64      651.36      4.71 o 
   5   1   0       54.68       67.65      2.26 o 
   6   1   0       10.58       13.39      1.84 o 
   7   1   0     4726.17     4700.37     43.64 o 
   8   1   0      261.28      261.02     14.10 o 
   9   1   0     1256.46     1290.66     15.02 o 
  10   1   0        0.26       -1.10      4.67 o 
  11   1   0      713.88      708.45     13.08 o 
  12   1   0       24.14       21.25      8.56 o 
   1   2   0     1088.89     1051.28      8.03 o 
   2   2   0      397.22      398.27      5.94 o 
   3   2   0      153.76      177.80      3.77 o 
   4   2   0     1056.61      890.03      6.56 o 
   5   2   0     1026.54     1100.22     10.02 o 
   6   2   0     2423.19     2130.23     24.46 o 
   7   2   0      516.32      518.86      8.02 o 
   8   2   0      270.73      270.51      9.38 o 
   9   2   0      557.92      582.45      8.70 o 
  10   2   0      970.11      977.06     13.91 o 
  11   2   0       23.41       19.42      5.97 o 
  12   2   0        5.33        1.11      5.78 o 
   1   3   0     6038.65     5731.22     50.33 o 
   2   3   0      143.93      163.60      7.84 o 
   3   3   0     2492.65     2280.45     17.21 o 
   4   3   0      177.01      165.53      5.35 o 
   5   3   0      168.06      198.98      6.61 o 
   6   3   0      687.50      715.96     13.72 o 
   7   3   0     1975.21     1914.56     28.41 o 
   8   3   0      222.76      232.31      5.08 o 
   9   3   0      383.33      365.81      7.75 o 
  10   3   0       62.76       73.20      5.06 o 
  11   3   0      156.46      183.90      9.57 o 
  12   3   0       48.32       41.70      8.39 o 
   0   4   0    54789.21    44830.62   1510.43 o 
   1   4   0     3618.76     3728.71     32.94 o 
   2   4   0      959.18      925.34      8.17 o 
   3   4   0     1008.52     1077.54     25.22 o 
   4   4   0     7782.70     8285.44    179.81 o 
   5   4   0      481.36      500.46      7.27 o 
   6   4   0      392.17      337.39     17.18 o 
   7   4   0       76.41       72.56      4.07 o 
   8   4   0      484.29      471.31     11.23 o 
   9   4   0       14.15       12.50      4.32 o 
  10   4   0     1726.70     1689.94     24.29 o 
  11   4   0        1.83        2.94      4.99 o 
  12   4   0       12.58       14.58      7.26 o 
   1   5   0     6634.81     6205.25     61.52 o 
   2   5   0      196.10      226.63      4.54 o 
   3   5   0    15994.21    15062.76    665.78 o 
   4   5   0      324.62      342.03      3.91 o 
   5   5   0      139.93      164.39      5.91 o 
   6   5   0        2.08        5.60      3.66 o 
   7   5   0     1915.63     1887.13     26.05 o 
   8   5   0      294.99      281.38     10.06 o 
   9   5   0     1486.84     1454.19     26.65 o 
  10   5   0      582.04      553.75     17.74 o 
  11   5   0      161.25      162.87     11.89 o 
  12   5   0      308.32      312.38     16.48 o 
   0   6   0     4192.46     3817.03     54.69 o 
   1   6   0      462.86      474.19      7.08 o 
   2   6   0     2144.40     2371.25     22.59 o 
   3   6   0     7931.33     8202.29     96.13 o 
   4   6   0     6487.61     6236.87     64.66 o 
   5   6   0      583.17      607.79     13.97 o 
   6   6   0     1510.38     1457.08     22.82 o 
   7   6   0       63.07       65.53      6.56 o 
   8   6   0      242.38      238.97      9.20 o 
   9   6   0       32.47       41.29      6.48 o 
  10   6   0     2768.65     2842.00     48.88 o 
  11   6   0        0.27       -3.51      6.39 o 
  12   6   0        6.12       14.70      7.25 o 
   1   7   0     1529.52     1460.32     14.44 o 
   2   7   0       31.10       29.89      2.88 o 
   3   7   0     5179.20     5194.93     58.06 o 
   4   7   0        5.99        1.92      1.74 o 
   5   7   0     1691.51     1865.35     14.92 o 
   6   7   0       68.26       81.09      7.34 o 
   7   7   0     1481.18     1416.67     27.79 o 
   8   7   0       33.34       30.89      6.76 o 
   9   7   0      688.13      705.99     28.67 o 
  10   7   0       31.52       36.64      8.70 o 
  11   7   0      143.99      168.11     13.94 o 
  12   7   0       22.93       12.92      8.30 o 
   0   8   0     1685.39     1629.72     24.72 o 
   1   8   0      555.39      636.86      9.24 o 
   2   8   0        1.71        2.14      1.97 o 
   3   8   0        1.98        4.52      2.74 o 
   4   8   0     2113.79     2027.63     25.86 o 
   5   8   0      164.06      167.07      3.74 o 
   6   8   0      805.49      777.15     20.69 o 
   7   8   0        0.22        4.58      4.95 o 
   8   8   0      333.29      323.56     13.64 o 
   9   8   0      121.57      124.22     11.28 o 
  10   8   0      653.53      694.53     21.59 o 
  11   8   0        5.28        2.53      7.96 o 
   1   9   0     1920.18     2091.87     27.41 o 
   2   9   0       61.44       60.52      7.30 o 
   3   9   0     2256.86     2249.81     31.17 o 
   4   9   0      205.73      252.91      7.34 o 
   5   9   0      477.56      502.66      9.64 o 
   6   9   0       89.84       86.74      8.61 o 
   7   9   0     1394.34     1441.21     26.99 o 
   8   9   0        4.29        0.54      8.61 o 
   9   9   0      874.87      871.42     25.12 o 
  10   9   0        0.67       -2.90      7.83 o 
  11   9   0       31.70       24.17     12.27 o 
   0  10   0     5124.85     5341.92     97.96 o 
   1  10   0      808.76      811.46     12.08 o 
   2  10   0       28.86       22.12      3.47 o 
   3  10   0      484.59      503.15      9.63 o 
   4  10   0     2749.54     2789.99     36.28 o 
   5  10   0      406.98      421.35      6.25 o 
   6  10   0     1605.95     1666.38     37.97 o 
   7  10   0      624.37      577.30     42.21 o 
   8  10   0      327.47      316.72     21.89 o 
   9  10   0      116.17      109.68     12.45 o 
  10  10   0      714.24      713.66     23.87 o 
  11  10   0        7.79       15.29      9.68 o 
   1  11   0     1905.66     1934.64     26.20 o 
   2  11   0     1069.97     1148.93     18.74 o 
   3  11   0     2803.32     2758.86     34.32 o 
   4  11   0        9.97       12.92      5.30 o 
   5  11   0       34.94       37.89      4.28 o 
   6  11   0      309.53      275.01     16.55 o 
   7  11   0     2376.41     2443.22     51.41 o 
   8  11   0       18.96       14.54      7.28 o 
   9  11   0      280.96      243.36     14.69 o 
  10  11   0        7.28        4.68      9.18 o 
  11  11   0      107.61       81.22     18.76 o 
   0  12   0     5152.72     5335.74     99.97 o 
   1  12   0      617.74      653.45     13.48 o 
   2  12   0      126.35      115.43      7.11 o 
   3  12   0       41.89       45.74      5.39 o 
   4  12   0      546.98      567.10     14.16 o 
   5  12   0       15.70       22.58      3.13 o 
   6  12   0      709.99      705.49     18.20 o 
   7  12   0       22.88       21.77      9.06 o 
   8  12   0       66.30       74.64     10.98 o 
   9  12   0       65.88       67.18     12.98 o 
  10  12   0      217.08      216.59     19.63 o 
   1  13   0     1675.04     1761.13     29.81 o 
   2  13   0        4.99       10.24      6.61 o 
   3  13   0      218.14      224.77      8.52 o 
   4  13   0      238.57      241.44      9.21 o 
   5  13   0       26.29       31.42      4.71 o 
   6  13   0        0.46        2.77      6.82 o 
   7  13   0      642.64      673.86     25.38 o 
   8  13   0       12.62        6.30      8.55 o 
   9  13   0      246.49      249.01     19.90 o 
  10  13   0        2.35        2.94     10.45 o 
   0  14   0     1427.30     1489.59     34.74 o 
   1  14   0      460.08      456.15     13.68 o 
   2  14   0      257.38      263.36      9.33 o 
   3  14   0       55.17       57.55      5.81 o 
   4  14   0      445.24      492.88     16.47 o 
   5  14   0      193.97      203.51     10.64 o 
   6  14   0      627.96      593.72     13.35 o 
   7  14   0       13.63       17.96     12.66 o 
   8  14   0       13.83       29.77     14.75 o 
   9  14   0        0.36       -5.81     11.32 o 
   1  15   0      410.90      415.42     12.50 o 
   2  15   0      216.58      226.59      9.60 o 
   3  15   0     1054.76     1093.60     32.34 o 
   4  15   0      344.94      351.95     12.13 o 
   5  15   0        2.76        6.57      4.50 o 
   6  15   0       35.77       35.68      9.90 o 
   7  15   0      284.07      326.08     23.84 o 
   8  15   0        2.04       -4.05     14.40 o 
   0  16   0      624.40      697.04     29.13 o 
   1  16   0      238.81      244.44     12.80 o 
   2  16   0      338.18      300.30     14.82 o 
   3  16   0       58.59       59.16      8.82 o 
   4  16   0      185.32      173.96     12.32 o 
   5  16   0       85.53       86.18     10.66 o 
   6  16   0      320.04      340.83     21.24 o 
   7  16   0       32.97       38.80     15.92 o 
   8  16   0       78.85       95.24     20.03 o 
   1  17   0       95.76       91.20      9.57 o 
   2  17   0        9.98       17.28      6.94 o 
   3  17   0     1131.71     1178.36     32.70 o 
   4  17   0       16.18       14.55      7.04 o 
   5  17   0        0.08       -0.93      6.51 o 
   6  17   0       49.73       51.52     16.76 o 
   7  17   0       94.35      118.10     35.06 o 
   0  18   0       84.37       69.06     50.26 o 
   1  18   0        2.93        0.25      5.39 o 
   2  18   0       40.41       42.31      7.71 o 
   3  18   0      171.89      197.32     17.36 o 
   4  18   0       65.45       69.88      9.75 o 
   5  18   0       36.50       26.04     14.76 o 
   6  18   0       82.72       70.85     22.74 o 
   1  19   0      322.12      345.96     18.09 o 
   2  19   0      102.83       77.77     22.64 o 
   3  19   0      353.82      379.46     20.98 o 
   4  19   0       11.39        2.29      9.07 o 
   5  19   0        1.68       19.53     14.76 o 
   0  20   0        7.60        3.06      9.32 o 
   1  20   0       13.96        0.97      7.64 o 
   2  20   0      115.92        1.99     11.06 o 
   3  20   0       39.71       31.12     14.47 o 
 -13   0   1     1367.73     1472.03     91.56 o 
 -11   0   1      256.26      260.69     14.72 o 
  -9   0   1     1832.79     1786.85     32.82 o 
  -7   0   1     3207.79     3192.56     40.22 o 
  -5   0   1       11.58       14.36      2.82 o 
  -3   0   1     4711.92     4666.56     43.75 o 
   3   0   1     6184.58     5669.97     52.78 o 
   5   0   1      130.57      149.60      3.69 o 
   7   0   1     4954.53     4934.56     69.97 o 
   9   0   1     2549.97     2571.11     35.62 o 
  11   0   1      747.82      790.77     21.61 o 
 -13   1   1       46.67       44.55     38.47 o 
 -12   1   1      159.51      168.84     10.81 o 
 -11   1   1        3.36        4.37      3.72 o 
 -10   1   1     1292.82     1317.49     17.17 o 
  -9   1   1      385.03      393.01      8.40 o 
  -8   1   1        8.07       17.93      3.08 o 
  -7   1   1       20.03       20.21      2.53 o 
  -6   1   1     1117.73     1021.71     10.14 o 
  -5   1   1     1109.08     1125.08     24.54 o 
  -4   1   1     3335.05     3201.57     22.42 o 
  -3   1   1     1020.33     1078.87      6.85 o 
  -2   1   1     6919.69     6698.77     50.23 o 
   2   1   1    27411.26    24273.88    658.76 o 
   3   1   1        6.80        3.35      0.83 o 
   4   1   1     1153.79      970.46      7.28 o 
   5   1   1       37.29       56.44      2.40 o 
   6   1   1     2667.72     2633.96     19.95 o 
   7   1   1      254.29      269.43      5.71 o 
   8   1   1     1115.56     1143.80     12.70 o 
   9   1   1     1315.43     1333.90     16.01 o 
  10   1   1      502.72      509.42     10.56 o 
  11   1   1        0.16       -4.51      4.51 o 
  12   1   1       20.72       13.82      5.44 o 
 -13   2   1      677.73      663.12     20.06 o 
 -12   2   1        0.34        0.60      5.68 o 
 -11   2   1      176.74      172.84      6.22 o 
 -10   2   1       16.76       21.31      4.12 o 
  -9   2   1      341.46      354.53      8.09 o 
  -8   2   1       30.19       35.22      2.95 o 
  -7   2   1      846.90      804.60      8.93 o 
  -6   2   1      120.33      109.40      2.80 o 
  -5   2   1     4067.07     4425.13     34.64 o 
  -4   2   1      576.01      618.92      5.25 o 
  -3   2   1    12803.30    11261.51    106.17 o 
  -2   2   1     2234.66     2175.68     24.82 o 
  -1   2   1     2260.87     2331.72     33.74 o 
   1   2   1     9924.91     9675.46    391.21 o 
   2   2   1     2623.14     2769.24     24.51 o 
   3   2   1       17.79       38.88      2.16 o 
   4   2   1      242.77      240.53      2.66 o 
   5   2   1      755.86      746.01      6.27 o 
   6   2   1       74.44       73.76      2.78 o 
   7   2   1     2670.36     2632.16     24.23 o 
   8   2   1      389.70      394.15     12.59 o 
   9   2   1      301.42      321.59      8.29 o 
  10   2   1       32.09       30.55      3.64 o 
  11   2   1      108.45      113.98      7.64 o 
  12   2   1       57.54       56.58      8.46 o 
 -12   3   1      209.97      246.47     12.42 o 
 -11   3   1        4.30        3.05      3.40 o 
 -10   3   1     1180.76     1145.02     21.66 o 
  -9   3   1      366.62      378.04      9.29 o 
  -8   3   1      641.12      651.49      8.88 o 
  -7   3   1        0.68        4.24      2.26 o 
  -6   3   1       87.07       48.07      2.69 o 
  -5   3   1     2308.47     2486.66     18.44 o 
  -4   3   1     4227.88     4131.41     37.03 o 
  -3   3   1      864.60      928.83      7.24 o 
  -2   3   1    32530.23    28346.25    412.79 o 
  -1   3   1      752.81      738.20      7.58 o 
   0   3   1      157.54      152.22      3.75 o 
   1   3   1       48.53       61.33      2.44 o 
   2   3   1     3063.62     3337.85     77.03 o 
   3   3   1     1471.53     1510.47     13.52 o 
   4   3   1     1596.84     1345.64     12.87 o 
   5   3   1        1.54       10.17      1.71 o 
   6   3   1      922.23      830.21      8.25 o 
   7   3   1      396.84      432.28      5.60 o 
   8   3   1     1381.58     1354.08     20.08 o 
   9   3   1       25.82       22.44      2.50 o 
  10   3   1      548.80      548.61     14.12 o 
  11   3   1       11.53       10.59      6.27 o 
  12   3   1       15.73        8.58      5.65 o 
 -12   4   1       49.25       55.27      9.97 o 
 -11   4   1       48.25       50.33      7.41 o 
 -10   4   1      682.83      629.99     10.29 o 
  -9   4   1     2114.08     1978.99     59.56 o 
  -8   4   1       51.86       59.41      2.28 o 
  -7   4   1     2125.88     2177.47     28.25 o 
  -6   4   1       35.30       30.94      2.87 o 
  -5   4   1       59.27       76.41      2.60 o 
  -4   4   1      131.38      128.85      3.24 o 
  -3   4   1     9972.86     9606.42    258.00 o 
  -2   4   1     3574.26     3570.24     33.64 o 
  -1   4   1     7298.35     7171.13     75.30 o 
   0   4   1     6710.78     6312.05     62.81 o 
   1   4   1     3761.54     3583.86     30.74 o 
   2   4   1     1109.10     1058.75      8.23 o 
   3   4   1     7344.76     6932.01     91.86 o 
   4   4   1       51.52       55.51      3.24 o 
   5   4   1        5.63        8.97      2.86 o 
   6   4   1      134.28      144.55      5.69 o 
   7   4   1     1308.71     1281.26     18.99 o 
   8   4   1       70.48       68.46      6.24 o 
   9   4   1      691.94      738.04     18.38 o 
  10   4   1       15.25       10.22      6.18 o 
  11   4   1      240.10      263.91     14.46 o 
  12   4   1      263.56      259.78     14.55 o 
 -12   5   1      294.44      316.54     14.76 o 
 -11   5   1        2.21        4.20      6.69 o 
 -10   5   1     3554.76     3509.45     91.66 o 
  -9   5   1       27.28       34.47      3.16 o 
  -8   5   1       14.06       12.71      3.72 o 
  -7   5   1      280.82      309.50      9.44 o 
  -6   5   1     1404.72     1358.20     13.26 o 
  -5   5   1      126.51      132.13      5.10 o 
  -4   5   1     9928.37     9805.42    104.80 o 
  -3   5   1     1506.54     1581.40     15.46 o 
  -2   5   1     8595.15     8461.52    116.52 o 
  -1   5   1     4964.56     5035.43     49.37 o 
   0   5   1    17863.00    15827.75    214.32 o 
   1   5   1       91.23      105.74      2.66 o 
   2   5   1      103.20      120.64      4.56 o 
   3   5   1     2150.18     2314.17     20.11 o 
   4   5   1     2491.91     2300.36     31.95 o 
   5   5   1      276.34      317.05      8.97 o 
   6   5   1      764.01      673.43     12.79 o 
   7   5   1      133.99      132.84      8.42 o 
   8   5   1      452.82      480.64     12.94 o 
   9   5   1        0.73       -5.17      5.17 o 
  10   5   1     1231.62     1257.67     25.54 o 
  11   5   1       14.19       11.00      6.76 o 
  12   5   1       72.99       87.93      9.90 o 
 -12   6   1        2.58       11.26      7.29 o 
 -11   6   1        1.69        5.30      6.45 o 
 -10   6   1      308.42      324.56     13.44 o 
  -9   6   1      910.09      914.06     21.39 o 
  -8   6   1        1.55       13.49      5.33 o 
  -7   6   1      889.95      936.23     12.19 o 
  -6   6   1       44.87       51.06      3.62 o 
  -5   6   1      618.78      639.54     10.25 o 
  -4   6   1        0.15        2.55      2.60 o 
  -3   6   1    30925.83    28183.02    704.42 o 
  -2   6   1     5484.48     5265.73     62.89 o 
  -1   6   1      437.19      413.57     11.95 o 
   0   6   1     3825.02     3777.45     37.32 o 
   1   6   1     3088.48     2753.34     33.06 o 
   2   6   1      681.54      695.53      6.58 o 
   3   6   1     4522.27     4511.31     47.40 o 
   4   6   1      328.16      407.66     10.80 o 
   5   6   1      844.30      859.14     33.79 o 
   6   6   1      238.15      293.71      9.67 o 
   7   6   1     1334.59     1293.97     23.27 o 
   8   6   1      229.76      255.58     11.06 o 
   9   6   1     1170.71     1169.52     23.40 o 
  10   6   1       10.98        9.69      6.98 o 
  11   6   1      163.52      153.27     14.79 o 
  12   6   1      100.47      103.46     24.83 o 
 -12   7   1      145.50      136.22     21.00 o 
 -11   7   1        0.14        6.66     11.32 o 
 -10   7   1     1747.73     1774.51     38.61 o 
  -9   7   1       22.77       17.37      7.22 o 
  -8   7   1        0.92        2.21      5.96 o 
  -7   7   1       20.32       26.36      6.07 o 
  -6   7   1     2251.93     2267.17     20.31 o 
  -5   7   1       24.00       22.30      2.51 o 
  -4   7   1     3552.26     3436.49     77.28 o 
  -3   7   1     1000.62     1009.76     14.13 o 
  -2   7   1     3152.16     3303.51     32.70 o 
  -1   7   1     1298.29     1303.52     13.45 o 
   0   7   1     3308.20     3054.79     33.79 o 
   1   7   1      152.76      171.14      4.64 o 
   2   7   1       63.54       67.50      4.52 o 
   3   7   1        9.70       12.49      2.12 o 
   4   7   1      348.67      262.40      8.05 o 
   5   7   1       16.12       27.50      7.18 o 
   6   7   1     1188.74     1248.94     23.52 o 
   7   7   1      224.20      219.79     10.14 o 
   8   7   1      366.19      349.64     13.87 o 
   9   7   1      204.20      201.61     12.31 o 
  10   7   1      622.64      668.71     21.95 o 
  11   7   1        5.65        4.99      8.27 o 
  12   7   1       17.87       33.23      9.08 o 
 -12   8   1       27.02       19.78      8.99 o 
 -11   8   1        3.34        2.49      7.24 o 
 -10   8   1       14.37       24.20      9.52 o 
  -9   8   1     1389.11     1344.26     56.94 o 
  -8   8   1        1.31        3.50      6.69 o 
  -7   8   1      652.86      663.11     15.94 o 
  -6   8   1       20.63        7.40      5.45 o 
  -5   8   1      105.49      123.90     10.24 o 
  -4   8   1       80.27      105.21      3.36 o 
  -3   8   1     2844.12     2862.92     34.56 o 
  -2   8   1       47.28       39.96      3.68 o 
  -1   8   1       33.20       64.23      4.22 o 
   0   8   1      728.45      774.83     11.49 o 
   1   8   1     1809.85     1755.80     30.37 o 
   2   8   1       80.15       75.63      3.92 o 
   3   8   1     1440.72     1460.29     16.44 o 
   4   8   1      276.53      296.78     11.52 o 
   5   8   1      881.94      958.31     24.74 o 
   6   8   1      206.86      191.58      8.69 o 
   7   8   1      770.96      770.27     18.93 o 
   8   8   1       65.16       67.18      8.57 o 
   9   8   1       97.30      101.58     13.43 o 
  10   8   1       89.15       98.95     10.58 o 
  11   8   1      199.38      161.35     28.99 o 
 -11   9   1        0.22        1.33      7.29 o 
 -10   9   1      634.97      627.22     23.28 o 
  -9   9   1      247.16      232.06     15.30 o 
  -8   9   1        0.99       -4.38      6.57 o 
  -7   9   1      173.42      149.54     12.35 o 
  -6   9   1     2355.15     2405.42     29.90 o 
  -5   9   1       97.49      106.19      7.96 o 
  -4   9   1     2028.43     2095.45     26.90 o 
  -3   9   1       30.17       46.67     10.23 o 
  -2   9   1     2661.21     2774.52     32.04 o 
  -1   9   1     2344.85     2422.29     26.91 o 
   0   9   1     4415.01     4240.82     49.20 o 
   1   9   1       75.44       99.82      4.19 o 
   2   9   1       92.57      119.54      4.69 o 
   3   9   1      322.76      319.46      7.31 o 
   4   9   1      887.37      880.71     11.18 o 
   5   9   1      300.58      311.98      6.05 o 
   6   9   1      407.73      393.93     20.89 o 
   7   9   1      110.28      104.01      8.64 o 
   8   9   1      115.06      109.23      9.43 o 
   9   9   1      120.63      128.37     16.66 o 
  10   9   1      155.82      201.59     17.59 o 
  11   9   1        2.98        1.66      8.35 o 
 -11  10   1       14.82       17.35      9.52 o 
 -10  10   1       75.82       44.94     20.30 o 
  -9  10   1      394.36      349.03     17.32 o 
  -8  10   1        4.85       12.10      6.65 o 
  -7  10   1     1481.90     1615.49     49.72 o 
  -6  10   1       47.76       42.85      3.35 o 
  -5  10   1      116.39      107.63      4.09 o 
  -4  10   1       18.82       24.68      4.79 o 
  -3  10   1     5225.61     5132.80     74.18 o 
  -2  10   1     2226.26     2299.32     30.76 o 
  -1  10   1      735.07      720.69     12.26 o 
   0  10   1      200.31      244.02      9.08 o 
   1  10   1     1128.69     1122.66     17.10 o 
   2  10   1     1688.35     1779.56     21.84 o 
   3  10   1      941.46      925.67     13.36 o 
   4  10   1       52.08       51.87      5.16 o 
   5  10   1       40.54       38.43      5.81 o 
   6  10   1      167.75      137.64     10.76 o 
   7  10   1     1541.43     1525.19     30.00 o 
   8  10   1      198.68      178.59     13.96 o 
   9  10   1      225.54      194.60     17.41 o 
  10  10   1        1.07       12.77      8.66 o 
  11  10   1       61.01       48.72     13.17 o 
 -11  11   1       24.77       24.06      9.93 o 
 -10  11   1      255.38      223.71     20.27 o 
  -9  11   1       26.51       24.02     13.60 o 
  -8  11   1       14.72       31.86      8.66 o 
  -7  11   1      165.00      178.32     17.64 o 
  -6  11   1     1219.02     1228.53     28.91 o 
  -5  11   1        8.34        3.43      2.81 o 
  -4  11   1      448.93      456.92     11.20 o 
  -3  11   1      686.78      686.09     26.12 o 
  -2  11   1      428.58      427.82     10.91 o 
  -1  11   1       78.92       79.03      5.19 o 
   0  11   1     4735.68     4712.11     61.60 o 
   1  11   1       43.17       45.15      5.70 o 
   2  11   1        1.67        3.16      3.68 o 
   3  11   1      292.69      291.10      7.62 o 
   4  11   1     1508.35     1496.45     21.39 o 
   5  11   1       82.33       76.68      4.04 o 
   6  11   1     1105.63     1124.50     31.54 o 
   7  11   1       17.46       -0.29      6.02 o 
   8  11   1      402.27      388.17     20.09 o 
   9  11   1      272.35      274.33     18.68 o 
  10  11   1      256.47      255.50     19.14 o 
 -10  12   1       21.72       20.27      9.32 o 
  -9  12   1      353.43      402.32     20.28 o 
  -8  12   1       36.44       15.27      9.95 o 
  -7  12   1     1203.52     1147.10     35.37 o 
  -6  12   1        3.33        4.07      2.61 o 
  -5  12   1      180.80      177.53      7.43 o 
  -4  12   1        8.24        8.21      5.35 o 
  -3  12   1      675.65      703.98     18.69 o 
  -2  12   1       24.31       30.20      6.44 o 
  -1  12   1      199.17      183.14      9.60 o 
   0  12   1      142.82      128.47      6.81 o 
   1  12   1      901.07      915.15     17.91 o 
   2  12   1       24.00       37.64      6.42 o 
   3  12   1       13.83        9.85      3.86 o 
   4  12   1       48.01       49.88      4.91 o 
   5  12   1       33.25       43.24      5.59 o 
   6  12   1      118.52       99.64     18.40 o 
   7  12   1     1617.76     1584.15     40.29 o 
   8  12   1       69.20       77.86     12.19 o 
   9  12   1       55.61       46.42     12.29 o 
  10  12   1       82.37       89.33     19.22 o 
 -10  13   1      197.00      194.58     16.40 o 
  -9  13   1        0.67       -1.44      8.37 o 
  -8  13   1       12.08       18.44     11.27 o 
  -7  13   1       54.47       31.21      6.92 o 
  -6  13   1      421.01      422.26      8.52 o 
  -5  13   1       15.10       23.33      3.58 o 
  -4  13   1       18.91       28.65      6.35 o 
  -3  13   1        5.76        0.70     10.04 o 
  -2  13   1      989.16     1081.00     19.92 o 
  -1  13   1       13.11       18.51      5.85 o 
   0  13   1     3202.71     3328.46     54.28 o 
   1  13   1      152.30      161.56     10.49 o 
   2  13   1        2.43        2.26      4.18 o 
   3  13   1      401.14      414.27     10.73 o 
   4  13   1      412.80      454.17     11.15 o 
   5  13   1      231.61      242.25     11.26 o 
   6  13   1      152.87      143.99      6.99 o 
   7  13   1       40.57       33.57     11.60 o 
   8  13   1       24.12       14.32      8.73 o 
   9  13   1        7.71       12.50     10.49 o 
  -9  14   1      148.83      153.48     19.36 o 
  -8  14   1        5.55        6.07      8.96 o 
  -7  14   1      350.65      373.57     22.60 o 
  -6  14   1       13.86       13.26      4.64 o 
  -5  14   1       11.97       14.29      4.40 o 
  -4  14   1       79.92       90.53      7.55 o 
  -3  14   1      331.39      382.58     16.12 o 
  -2  14   1       25.12       17.36      6.40 o 
  -1  14   1      332.90      377.58     15.60 o 
   0  14   1        0.05       -4.99      4.99 o 
   1  14   1     1105.84     1117.33     19.94 o 
   2  14   1       52.69       49.78      5.61 o 
   3  14   1      139.30      147.77     11.36 o 
   4  14   1       70.65       72.58      8.03 o 
   5  14   1       18.75       17.03      6.10 o 
   6  14   1       83.01       89.29      7.47 o 
   7  14   1      487.14      503.59     31.02 o 
   8  14   1       13.43       25.75     10.11 o 
   9  14   1       49.99       58.62     17.07 o 
  -9  15   1        0.30      -14.02     14.41 o 
  -8  15   1        6.43       28.57     14.60 o 
  -7  15   1       66.22       55.76     13.99 o 
  -6  15   1      483.55      499.72     17.02 o 
  -5  15   1      223.28      216.98     12.16 o 
  -4  15   1       57.30       61.72      9.20 o 
  -3  15   1      181.51      188.13     12.32 o 
  -2  15   1      419.86      428.65     13.44 o 
  -1  15   1      240.14      259.87     10.47 o 
   0  15   1      760.76      813.88     19.14 o 
   1  15   1       28.30       26.97      6.91 o 
   2  15   1      287.59      294.73     12.46 o 
   3  15   1      112.16       95.61     11.11 o 
   4  15   1      494.55      538.87     18.60 o 
   5  15   1       59.50       62.64      7.23 o 
   6  15   1      252.72      268.96     21.32 o 
   7  15   1        0.09      -10.69     13.51 o 
   8  15   1      117.41      107.62     16.94 o 
  -8  16   1        0.48        2.58     13.61 o 
  -7  16   1      205.69      221.27     28.82 o 
  -6  16   1       35.51       25.40     14.02 o 
  -5  16   1        4.14        5.76      4.66 o 
  -4  16   1       16.44       18.34      6.52 o 
  -3  16   1     1289.80     1332.71     45.63 o 
  -2  16   1      155.70      123.29     10.35 o 
  -1  16   1       28.93       24.10      6.23 o 
   0  16   1       45.83       40.07      7.31 o 
   1  16   1       31.15       42.94      9.40 o 
   2  16   1      180.40      170.17     12.15 o 
   3  16   1      458.13      499.30     13.65 o 
   4  16   1       56.03       74.51     10.16 o 
   5  16   1      135.68      126.29      9.21 o 
   6  16   1       56.44       68.30     13.58 o 
   7  16   1      556.78      588.93     36.38 o 
   8  16   1       21.11       31.62     12.50 o 
  -7  17   1        2.39       22.59     15.45 o 
  -6  17   1      225.51      251.58     30.03 o 
  -5  17   1       44.20       52.96     10.73 o 
  -4  17   1       11.09       20.65      8.22 o 
  -3  17   1       96.07      121.66     11.58 o 
  -2  17   1       96.87       71.61      8.57 o 
  -1  17   1      101.31      108.96     10.57 o 
   0  17   1      366.59      405.53     17.21 o 
   1  17   1        7.04        1.96      5.64 o 
   2  17   1       43.67       25.43      6.98 o 
   3  17   1        5.89       -6.21      6.21 o 
   4  17   1      408.01      404.61     15.20 o 
   5  17   1       16.60       26.75     11.20 o 
   6  17   1      177.24      161.31     27.26 o 
   7  17   1        1.02       -3.40     12.81 o 
  -6  18   1        2.34        1.87     12.07 o 
  -5  18   1        0.23       -6.09      6.17 o 
  -4  18   1        0.28       -0.01      6.47 o 
  -3  18   1      740.71      799.09     30.82 o 
  -2  18   1        1.13        4.03     12.41 o 
  -1  18   1       77.66       29.53     16.90 o 
   0  18   1        0.05        4.02      6.45 o 
   1  18   1      377.55      436.59     20.28 o 
   2  18   1       27.04       39.58      9.12 o 
   3  18   1      497.46      561.12     27.79 o 
   4  18   1        2.75        4.17      8.05 o 
   5  18   1       12.68       26.69     14.87 o 
   6  18   1        0.99       -1.51     14.91 o 
  -5  19   1       87.67       88.33     23.77 o 
  -4  19   1       64.29       60.50     17.86 o 
  -3  19   1      103.07       98.26     12.77 o 
  -2  19   1       17.53       -4.07      7.85 o 
  -1  19   1        5.59       -2.15      7.50 o 
   0  19   1        3.69        1.60      6.50 o 
   1  19   1        6.43       -1.74      8.17 o 
   2  19   1       25.21       11.08      8.78 o 
   3  19   1       12.48        9.01      8.22 o 
   4  19   1      183.66      191.47     14.29 o 
   5  19   1       53.34       75.07     33.63 o 
  -3  20   1      128.31      115.48     41.03 o 
  -2  20   1      102.84       61.21     36.04 o 
  -1  20   1       38.05       -1.09      6.92 o 
   0  20   1        1.37        0.80      8.69 o 
   1  20   1      157.02        0.53      7.05 o 
   2  20   1      269.15        1.84     13.84 o 
   3  20   1       73.83       73.25     14.84 o 
 -12   0   2      452.61      441.05     16.34 o 
 -10   0   2     1809.41     1799.01     32.73 o 
  -8   0   2       15.08       15.28      4.41 o 
  -6   0   2     8987.87     8740.18    127.56 o 
  -4   0   2     3584.66     3454.74     33.22 o 
  -2   0   2      296.02      279.84      4.43 o 
   2   0   2        4.87        8.63      2.46 o 
   4   0   2      885.90      753.38      7.63 o 
   6   0   2     5228.32     5371.57     65.18 o 
   8   0   2       57.13       59.02      5.94 o 
  10   0   2      159.88      176.56      8.26 o 
  12   0   2       27.47       46.68     37.13 o 
 -13   1   2      822.60      821.64     33.64 o 
 -12   1   2        1.82        1.13      4.81 o 
 -11   1   2        3.15        9.16      4.03 o 
 -10   1   2       60.02       50.31      5.11 o 
  -9   1   2     1398.73     1418.38     39.86 o 
  -8   1   2       52.26       54.67      3.70 o 
  -7   1   2     3303.45     3240.29     28.63 o 
  -6   1   2      496.80      566.06      7.14 o 
  -5   1   2      455.76      457.82      5.11 o 
  -4   1   2     2041.80     2296.07     17.70 o 
  -3   1   2     3912.62     3636.30     25.90 o 
  -2   1   2       30.92       36.00      1.62 o 
  -1   1   2     3589.83     3485.39     36.75 o 
   0   1   2     3012.57     2961.95     28.84 o 
   1   1   2      873.56      840.31      4.49 o 
   2   1   2      847.10      909.33      6.56 o 
   3   1   2      112.47      105.45      3.42 o 
   4   1   2      644.53      716.83      5.78 o 
   5   1   2      344.11      338.73      3.56 o 
   6   1   2        2.03        5.80      1.81 o 
   7   1   2     9264.17     9193.38     87.86 o 
   8   1   2        3.13        1.51      2.19 o 
   9   1   2     2409.64     2416.09     26.81 o 
  10   1   2       21.42       25.34      3.67 o 
  11   1   2      546.22      517.60     21.82 o 
  12   1   2        1.62        1.86     17.30 o 
 -13   2   2        3.10       10.58      7.43 o 
 -12   2   2      552.47      548.48     20.47 o 
 -11   2   2       78.91       79.99      5.35 o 
 -10   2   2      332.46      339.84      8.04 o 
  -9   2   2      258.46      264.63      6.77 o 
  -8   2   2      486.53      514.14     16.68 o 
  -7   2   2      443.22      468.98      6.64 o 
  -6   2   2     4304.47     4277.78     54.72 o 
  -5   2   2      781.50      891.76      9.34 o 
  -4   2   2     5971.46     6095.17     48.40 o 
  -3   2   2       52.74       47.50      1.95 o 
  -2   2   2    39353.05    32642.91    458.90 o 
  -1   2   2       12.13       11.80      1.27 o 
   0   2   2    13110.73    11612.25    146.84 o 
   1   2   2     5379.02     5165.87     39.10 o 
   2   2   2     4989.36     4992.84     40.76 o 
   3   2   2     5184.48     5410.24     38.62 o 
   4   2   2     1942.19     1757.49     13.97 o 
   5   2   2       60.95       82.80      3.05 o 
   6   2   2      838.33      890.32      8.80 o 
   7   2   2      349.21      356.53     10.35 o 
   8   2   2     2084.03     2088.20     19.92 o 
   9   2   2      954.42      951.19     10.85 o 
  10   2   2      521.60      474.35     39.06 o 
  11   2   2        0.02       -4.66      4.66 o 
  12   2   2        0.82        7.07      6.82 o 
 -13   3   2      449.98      471.44     23.71 o 
 -12   3   2       80.88       87.92      9.17 o 
 -11   3   2        0.46        3.12      5.09 o 
 -10   3   2       48.08       42.09      4.06 o 
  -9   3   2      541.37      559.11      9.64 o 
  -8   3   2       72.22       71.89      3.65 o 
  -7   3   2     2056.61     2062.03     19.90 o 
  -6   3   2      175.69      166.19      4.39 o 
  -5   3   2     2534.65     2754.71     22.21 o 
  -4   3   2      147.00      158.39      3.24 o 
  -3   3   2     3043.51     2721.30     23.14 o 
  -2   3   2    16224.73    14889.19    190.26 o 
  -1   3   2     5600.99     5481.17     80.04 o 
   0   3   2     3431.56     3491.31     29.32 o 
   1   3   2       21.43       22.87      1.92 o 
   2   3   2       51.54       54.09      1.85 o 
   3   3   2       50.72       40.31      4.42 o 
   4   3   2     1543.10     1694.58     27.73 o 
   5   3   2      545.99      489.23      8.69 o 
   6   3   2       54.68       69.90      2.38 o 
   7   3   2     4765.57     4720.92     62.64 o 
   8   3   2      173.72      170.38      4.38 o 
   9   3   2      207.63      199.99      7.75 o 
  10   3   2      109.23      119.23      7.61 o 
  11   3   2      613.55      633.40     19.51 o 
  12   3   2       69.02       60.15     10.39 o 
 -12   4   2      277.00      282.80     21.11 o 
 -11   4   2        9.94        6.72      3.15 o 
 -10   4   2     1257.89     1177.62     19.19 o 
  -9   4   2       90.22       87.37      4.66 o 
  -8   4   2        3.64        8.76      2.41 o 
  -7   4   2       97.95       99.97      3.48 o 
  -6   4   2     2618.25     2502.24     30.97 o 
  -5   4   2     2623.58     2799.94     23.00 o 
  -4   4   2     2382.84     2412.90     23.92 o 
  -3   4   2      196.51      193.91      8.33 o 
  -2   4   2    21511.07    18959.52    553.03 o 
  -1   4   2    36075.71    32409.96    653.29 o 
   0   4   2     1292.63     1408.59     11.75 o 
   1   4   2     1599.90     1644.13     14.74 o 
   2   4   2       48.43       79.55      3.28 o 
   3   4   2      226.63      223.07      4.69 o 
   4   4   2    11269.77    10578.96    141.80 o 
   5   4   2       38.33       28.95      3.98 o 
   6   4   2     2433.55     2433.97     36.38 o 
   7   4   2       31.64       34.55      4.95 o 
   8   4   2       29.28       36.28      5.19 o 
   9   4   2      106.91       94.96      7.70 o 
  10   4   2      728.58      739.04     18.39 o 
  11   4   2        2.10        9.20      6.64 o 
  12   4   2       75.26       97.01      9.19 o 
 -12   5   2       61.86       63.42      8.90 o 
 -11   5   2       72.54       48.62      8.29 o 
 -10   5   2       61.57       69.28      5.87 o 
  -9   5   2      776.83      737.49     13.83 o 
  -8   5   2        4.15        4.52      3.00 o 
  -7   5   2     1549.08     1516.89     17.69 o 
  -6   5   2      286.31      310.72      6.25 o 
  -5   5   2      320.64      283.57      5.16 o 
  -4   5   2       62.13       51.39      3.22 o 
  -3   5   2     9791.06     9802.62    118.70 o 
  -2   5   2      797.69      810.99      8.98 o 
  -1   5   2      785.16      882.04     12.57 o 
   0   5   2     1789.49     1882.34     16.58 o 
   1   5   2     5121.54     4823.20     60.42 o 
   2   5   2      228.92      245.37      3.87 o 
   3   5   2     5086.88     4882.67     39.40 o 
   4   5   2      281.84      343.72      7.92 o 
   5   5   2      631.28      618.95     12.71 o 
   6   5   2       84.03       82.45      7.68 o 
   7   5   2     1072.58     1102.42     19.14 o 
   8   5   2       12.78        9.71      4.91 o 
   9   5   2      606.05      618.83     19.22 o 
  10   5   2      342.91      336.01     13.84 o 
  11   5   2      987.97     1017.95     27.91 o 
  12   5   2      163.66      191.87     13.27 o 
 -12   6   2      358.89      373.58     16.83 o 
 -11   6   2        1.06       10.87      8.39 o 
 -10   6   2     1635.72     1592.89     38.13 o 
  -9   6   2        0.85        1.71      2.98 o 
  -8   6   2      160.69      147.05      5.41 o 
  -7   6   2       12.52       17.94      3.22 o 
  -6   6   2     2350.71     2372.04     25.14 o 
  -5   6   2      127.95      149.91      6.93 o 
  -4   6   2     1195.10     1170.45     19.36 o 
  -3   6   2      769.12      821.03      8.90 o 
  -2   6   2     9169.45     8952.47    126.20 o 
  -1   6   2       25.34       26.74      2.62 o 
   0   6   2     3238.56     2937.96     27.66 o 
   1   6   2        8.64        9.39      1.80 o 
   2   6   2      334.39      389.54      5.09 o 
   3   6   2       60.83       74.16      2.26 o 
   4   6   2     6562.78     6328.82     98.97 o 
   5   6   2      104.36      146.42      8.45 o 
   6   6   2     1692.59     1815.03     29.48 o 
   7   6   2       96.33       91.52      6.87 o 
   8   6   2      849.14      879.99     18.70 o 
   9   6   2        0.43        4.67      6.35 o 
  10   6   2     1182.00     1229.87     36.68 o 
  11   6   2        1.29       -2.61      6.28 o 
  12   6   2       13.80       19.15      7.95 o 
 -12   7   2       40.48       21.32      8.65 o 
 -11   7   2        0.37        9.24      7.29 o 
 -10   7   2       93.59       86.22     10.39 o 
  -9   7   2      139.34      142.55      4.83 o 
  -8   7   2      168.73      153.57      5.97 o 
  -7   7   2      115.40      122.69      3.52 o 
  -6   7   2      229.41      210.15      5.47 o 
  -5   7   2     1055.77     1033.34     12.02 o 
  -4   7   2      115.39      138.19      4.01 o 
  -3   7   2     6754.96     6661.41     77.83 o 
  -2   7   2     1015.03     1060.69     14.44 o 
  -1   7   2      418.55      516.60      8.54 o 
   0   7   2     2502.55     2691.59     26.66 o 
   1   7   2     1625.50     1546.90     15.27 o 
   2   7   2      117.90      127.09      3.69 o 
   3   7   2     2996.37     2979.06     26.18 o 
   4   7   2     1045.96     1096.07     52.97 o 
   5   7   2      822.63      850.34     17.20 o 
   6   7   2      286.44      308.09      9.78 o 
   7   7   2     1324.70     1347.49     25.06 o 
   8   7   2        1.46       -2.13      6.80 o 
   9   7   2      189.19      205.86     13.54 o 
  10   7   2      185.66      201.69     12.52 o 
  11   7   2      705.93      676.05     22.05 o 
 -12   8   2      264.42      209.51     43.97 o 
 -11   8   2       18.90       12.86      9.17 o 
 -10   8   2      827.56      843.57     59.54 o 
  -9   8   2        5.12        6.13      6.12 o 
  -8   8   2      116.15       93.59      3.37 o 
  -7   8   2        9.99        7.45      2.56 o 
  -6   8   2     1761.02     1722.00     18.26 o 
  -5   8   2     1063.36     1117.04     13.26 o 
  -4   8   2      343.22      318.06      5.26 o 
  -3   8   2      187.73      187.28      6.25 o 
  -2   8   2     5872.73     5778.83     77.66 o 
  -1   8   2       43.27       36.64      3.51 o 
   0   8   2     1654.00     1485.13     18.42 o 
   1   8   2     2177.37     2434.87     27.50 o 
   2   8   2       67.16       88.20      5.30 o 
   3   8   2      832.73      898.76     11.54 o 
   4   8   2     1933.71     1865.46     19.83 o 
   5   8   2      855.00      835.50     41.88 o 
   6   8   2      464.59      501.17     13.89 o 
   7   8   2       97.81       98.55      7.92 o 
   8   8   2      104.08       95.91      8.66 o 
   9   8   2      325.11      344.70     15.81 o 
  10   8   2      759.24      788.84     24.57 o 
  11   8   2        4.31        6.85     10.35 o 
 -11   9   2       55.58       26.69      9.92 o 
 -10   9   2        2.01       -6.45      7.86 o 
  -9   9   2      432.93      443.39     18.22 o 
  -8   9   2        8.33        2.43      1.53 o 
  -7   9   2      742.20      717.59     31.91 o 
  -6   9   2        0.44        2.54      2.30 o 
  -5   9   2      330.81      317.41      5.67 o 
  -4   9   2      252.50      222.90      5.41 o 
  -3   9   2     3419.37     3336.86     42.91 o 
  -2   9   2      971.24      993.76     17.26 o 
  -1   9   2      699.89      724.99     12.49 o 
   0   9   2        9.56       16.52      3.85 o 
   1   9   2     1561.01     1460.79     18.17 o 
   2   9   2     1796.18     1898.76     23.93 o 
   3   9   2     3477.82     3607.84     39.06 o 
   4   9   2      132.36      146.94      6.24 o 
   5   9   2      234.95      226.43     11.05 o 
   6   9   2      204.64      209.70     10.49 o 
   7   9   2      831.46      822.45     35.43 o 
   8   9   2      132.79       95.05     12.64 o 
   9   9   2       10.92       23.09     10.96 o 
  10   9   2      318.25      298.06     19.16 o 
  11   9   2      206.35      181.61     19.73 o 
 -11  10   2       67.87       65.08     22.36 o 
 -10  10   2      416.08      483.28     19.63 o 
  -9  10   2      141.64      128.33     13.76 o 
  -8  10   2        4.86        2.48      5.73 o 
  -7  10   2       71.59       63.70      4.04 o 
  -6  10   2     1114.81     1157.17     29.41 o 
  -5  10   2       67.81       62.82      4.08 o 
  -4  10   2      312.60      319.94     10.22 o 
  -3  10   2      708.55      771.84     17.62 o 
  -2  10   2      674.08      664.86     14.75 o 
  -1  10   2     1415.33     1428.13     21.02 o 
   0  10   2     4302.76     4247.72     52.99 o 
   1  10   2      317.51      378.82      8.04 o 
   2  10   2      325.53      363.65      8.22 o 
   3  10   2       17.56       14.74      3.92 o 
   4  10   2     1426.77     1426.23     19.80 o 
   5  10   2        2.31       -0.52      5.16 o 
   6  10   2      318.03      354.76     16.94 o 
   7  10   2        1.03       -5.13      5.78 o 
   8  10   2      354.42      396.95     18.36 o 
   9  10   2      286.31      288.58     50.30 o 
  10  10   2      305.87      320.59     18.65 o 
  11  10   2       17.43       22.62     11.75 o 
 -11  11   2        3.64       -0.38      9.18 o 
 -10  11   2        4.03       10.97      9.04 o 
  -9  11   2      211.66      234.38     15.79 o 
  -8  11   2       23.10       14.65      8.25 o 
  -7  11   2     1343.68     1359.62     17.59 o 
  -6  11   2       30.63       39.33      4.78 o 
  -5  11   2     1391.67     1383.66     21.47 o 
  -4  11   2       17.28       18.26      4.40 o 
  -3  11   2     2527.32     2551.52     52.43 o 
  -2  11   2      274.77      271.62     16.65 o 
  -1  11   2      119.94      123.27     11.64 o 
   0  11   2       53.72       60.14      6.32 o 
   1  11   2      961.90      932.78     27.55 o 
   2  11   2      620.34      672.20     11.07 o 
   3  11   2      753.82      685.52     12.01 o 
   4  11   2        6.95        3.87      7.96 o 
   5  11   2        4.97        6.14      2.19 o 
   6  11   2       17.86       30.37      8.38 o 
   7  11   2     1775.92     1795.85     38.14 o 
   8  11   2      308.95      328.21     23.18 o 
   9  11   2      203.17      217.47     14.46 o 
  10  11   2       28.63       34.50     10.76 o 
 -10  12   2      334.24      356.29     21.19 o 
  -9  12   2       11.90       12.08      9.56 o 
  -8  12   2       27.59       26.62     12.67 o 
  -7  12   2        1.91       -2.62      2.62 o 
  -6  12   2      600.46      610.68     19.71 o 
  -5  12   2      242.10      243.68      6.69 o 
  -4  12   2      104.80      119.70      6.77 o 
  -3  12   2      157.13      132.20      8.26 o 
  -2  12   2      790.65      817.39     17.92 o 
  -1  12   2        5.97       -2.96      5.04 o 
   0  12   2     3033.96     3017.75     42.01 o 
   1  12   2      227.11      224.35      9.66 o 
   2  12   2      362.09      389.12      9.07 o 
   3  12   2       68.69       82.88      7.81 o 
   4  12   2     1106.53     1144.96     21.48 o 
   5  12   2      171.71      180.20      6.81 o 
   6  12   2      550.98      519.60     26.91 o 
   7  12   2       49.83       56.09     12.16 o 
   8  12   2      200.76      208.08     13.84 o 
   9  12   2       76.53       72.95     12.26 o 
  10  12   2      302.20      267.07     38.54 o 
 -10  13   2        9.48       25.59     12.38 o 
  -9  13   2      323.21      362.39     22.15 o 
  -8  13   2        5.16        6.06      8.39 o 
  -7  13   2      667.88      613.78     11.99 o 
  -6  13   2      301.15      269.47      7.86 o 
  -5  13   2      507.63      515.29     12.03 o 
  -4  13   2        0.47        4.09      4.87 o 
  -3  13   2      537.64      554.03     21.65 o 
  -2  13   2      105.69      130.97      8.78 o 
  -1  13   2      933.21      937.26     17.30 o 
   0  13   2       33.97       41.46      5.96 o 
   1  13   2     1407.46     1426.49     25.73 o 
   2  13   2       29.91       29.14      7.06 o 
   3  13   2      568.20      594.31     16.75 o 
   4  13   2       38.94       29.91      6.10 o 
   5  13   2       20.50       19.11      4.93 o 
   6  13   2       79.27      105.99     12.60 o 
   7  13   2      780.15      698.00     45.04 o 
   8  13   2       78.26       92.55     14.02 o 
   9  13   2       26.24       10.22     10.64 o 
  -9  14   2        0.25        2.01     13.02 o 
  -8  14   2        0.21        7.47      9.19 o 
  -7  14   2        1.86       -2.90      2.90 o 
  -6  14   2      399.29      420.92     12.15 o 
  -5  14   2      628.80      628.06     12.55 o 
  -4  14   2      671.00      706.11     32.01 o 
  -3  14   2        0.41        3.73      5.32 o 
  -2  14   2       37.59       20.11      6.29 o 
  -1  14   2      627.92      665.63     20.16 o 
   0  14   2      887.02      891.24     19.09 o 
   1  14   2      300.76      310.20     10.34 o 
   2  14   2        0.28        2.98      4.70 o 
   3  14   2        8.26        8.49      4.49 o 
   4  14   2      352.73      394.26     13.72 o 
   5  14   2       65.07       70.23     12.14 o 
   6  14   2        7.19       22.18      9.81 o 
   7  14   2       39.84       40.75     11.82 o 
   8  14   2       65.19       70.95     12.47 o 
   9  14   2        1.70        3.96     11.19 o 
  -9  15   2      120.97      113.65     21.14 o 
  -8  15   2       66.02       48.89     16.34 o 
  -7  15   2      221.98      244.68     19.89 o 
  -6  15   2      236.05      241.22      9.01 o 
  -5  15   2      326.51      324.84     15.24 o 
  -4  15   2       24.56       22.58      6.98 o 
  -3  15   2     1014.57     1043.71     27.86 o 
  -2  15   2        0.63        6.06      6.03 o 
  -1  15   2        1.80       14.43      6.01 o 
   0  15   2        2.37       12.29      5.88 o 
   1  15   2      323.99      340.90     13.60 o 
   2  15   2      402.81      416.15     13.33 o 
   3  15   2      571.91      579.26     15.51 o 
   4  15   2      140.40      158.35     11.78 o 
   5  15   2      101.16      110.50      9.04 o 
   6  15   2      153.41      172.73     18.68 o 
   7  15   2      664.90      705.67     31.14 o 
   8  15   2       38.73       33.59     13.11 o 
  -8  16   2        2.55       -7.20     24.61 o 
  -7  16   2       20.97       10.65     15.76 o 
  -6  16   2      491.82      489.45     18.13 o 
  -5  16   2      482.30      464.47     12.53 o 
  -4  16   2       20.68       15.36      9.00 o 
  -3  16   2      215.16      198.35     18.91 o 
  -2  16   2      128.05      136.60     12.85 o 
  -1  16   2      334.48      350.15     15.67 o 
   0  16   2      177.55      204.93     13.30 o 
   1  16   2       65.57       60.83      8.62 o 
   2  16   2       16.54       20.05      7.77 o 
   3  16   2        2.05        9.94      5.63 o 
   4  16   2      998.17     1024.50     28.23 o 
   5  16   2       36.86       60.13     14.16 o 
   6  16   2      257.75      257.90     20.29 o 
   7  16   2        2.96        8.18     21.33 o 
  -7  17   2      100.56      121.68     26.06 o 
  -6  17   2       31.80       35.50     15.45 o 
  -5  17   2       41.19       40.03      6.93 o 
  -4  17   2       15.32       15.27      7.90 o 
  -3  17   2     1287.79     1280.87     35.83 o 
  -2  17   2       26.20       19.15      9.88 o 
  -1  17   2        0.28        9.31      6.40 o 
   0  17   2       46.27       58.83      9.74 o 
   1  17   2      181.27      184.42     12.08 o 
   2  17   2       75.30       85.14      8.46 o 
   3  17   2      555.58      550.38     17.25 o 
   4  17   2       10.34       14.89     11.60 o 
   5  17   2      199.42      216.95     24.28 o 
   6  17   2        2.69        2.06     17.97 o 
   7  17   2       71.26       85.48     32.89 o 
  -6  18   2       77.75       61.12     31.61 o 
  -5  18   2       40.20       24.05      6.55 o 
  -4  18   2       54.50       48.77     10.66 o 
  -3  18   2        2.75       11.54      9.76 o 
  -2  18   2        1.50        4.25      7.28 o 
  -1  18   2       55.49       36.90     11.02 o 
   0  18   2      219.98      239.78     42.58 o 
   1  18   2        6.33        0.65      6.60 o 
   2  18   2        2.59       -1.65      7.64 o 
   3  18   2       12.70       20.25      6.24 o 
   4  18   2      330.52      344.34     14.78 o 
   5  18   2       63.86       68.24     18.29 o 
   6  18   2       36.94       34.60     17.13 o 
  -5  19   2       10.05       -2.64      5.85 o 
  -4  19   2       10.34        0.44      8.75 o 
  -3  19   2      308.19      327.96     18.59 o 
  -2  19   2       54.84       -0.75      8.00 o 
  -1  19   2       85.92        1.51      7.34 o 
   0  19   2       25.36        1.28      6.61 o 
   1  19   2      144.03      100.69     37.93 o 
   2  19   2      246.11      259.75     14.85 o 
   3  19   2       83.76       82.75      9.61 o 
   4  19   2        0.53       12.75     13.81 o 
  -3  20   2        0.29       17.69     18.69 o 
  -2  20   2      192.44        0.42      7.96 o 
  -1  20   2       31.96        3.11      8.09 o 
   0  20   2       40.24        1.48      6.52 o 
   1  20   2        1.59       -0.76      8.74 o 
   2  20   2       26.64       25.80      9.93 o 
   3  20   2       11.84       12.08     13.20 o 
 -13   0   3      338.03      338.37     67.85 o 
 -11   0   3       21.69       20.66      8.97 o 
  -9   0   3     1878.08     1922.34     35.34 o 
  -7   0   3       21.46        9.67      4.46 o 
  -5   0   3    10345.83    10092.08    147.39 o 
  -3   0   3    11790.58    11117.55    153.54 o 
  -1   0   3       27.06       38.19      5.37 o 
   1   0   3    45166.04    39165.07    820.70 o 
   3   0   3      169.46      134.06     14.83 o 
   5   0   3     1968.17     2086.65     22.69 o 
   7   0   3     8479.73     8479.11    117.02 o 
   9   0   3       46.96       59.13      6.52 o 
  11   0   3      817.73      801.14     53.91 o 
 -13   1   3       28.38       26.99      8.41 o 
 -12   1   3      629.41      589.33     16.29 o 
 -11   1   3       48.03       41.61      6.57 o 
 -10   1   3     1114.79     1122.92     16.37 o 
  -9   1   3        4.72        1.55      3.31 o 
  -8   1   3      312.63      321.20      7.15 o 
  -7   1   3      730.04      755.68     14.35 o 
  -6   1   3    15005.91    14672.74    162.19 o 
  -5   1   3      145.86      182.30      3.97 o 
  -4   1   3      834.79      821.14     14.98 o 
  -3   1   3     3082.67     3080.18     23.07 o 
  -2   1   3      125.97      143.00      5.02 o 
  -1   1   3     2775.41     2957.19     45.59 o 
   0   1   3     1064.13     1041.72      9.03 o 
   1   1   3     1363.99     1290.22     15.71 o 
   2   1   3    15487.33    14563.09    151.75 o 
   3   1   3     1995.62     2036.85     15.15 o 
   4   1   3     7190.75     6649.04     61.22 o 
   5   1   3       89.42      115.84      3.64 o 
   6   1   3      633.25      611.34      7.70 o 
   7   1   3      456.08      494.29     16.08 o 
   8   1   3     1720.36     1749.48     20.01 o 
   9   1   3      194.04      170.15      6.82 o 
  10   1   3      374.88      411.50      9.71 o 
  11   1   3       13.76        9.72      5.23 o 
  12   1   3      128.91       27.28     25.13 o 
 -13   2   3      286.12      296.81     21.09 o 
 -12   2   3       19.49       22.28      5.74 o 
 -11   2   3        3.69       -0.31      3.32 o 
 -10   2   3       66.06       65.80      5.06 o 
  -9   2   3     1246.49     1278.81     16.05 o 
  -8   2   3       50.53       60.22      3.54 o 
  -7   2   3     1075.20      956.08     11.04 o 
  -6   2   3        9.65       15.06      2.63 o 
  -5   2   3     3783.14     3948.82     34.73 o 
  -4   2   3        0.03        5.07      1.50 o 
  -3   2   3     2300.68     2244.78     22.88 o 
  -2   2   3     4210.12     4428.93     61.23 o 
  -1   2   3        9.45       16.03      1.03 o 
   0   2   3     1287.70     1280.01     33.80 o 
   1   2   3     8179.84     7732.08     75.65 o 
   2   2   3     1590.82     1609.68     11.76 o 
   3   2   3     2952.85     2922.34     20.26 o 
   4   2   3      471.80      530.84      9.62 o 
   5   2   3      119.89      115.83      5.34 o 
   6   2   3      225.01      188.07      6.81 o 
   7   2   3    14480.01    14006.48    172.73 o 
   8   2   3       91.13       97.33      4.65 o 
   9   2   3       47.40       51.53      3.15 o 
  10   2   3       13.01        9.78      3.02 o 
  11   2   3      928.64      921.36     24.64 o 
  12   2   3        9.70        4.05      9.84 o 
 -13   3   3        0.40       -2.89      7.35 o 
 -12   3   3      591.20      600.86     21.05 o 
 -11   3   3        6.65        2.64      4.79 o 
 -10   3   3      428.73      439.53      8.76 o 
  -9   3   3      468.86      440.88      8.01 o 
  -8   3   3        7.18        5.06      3.40 o 
  -7   3   3        9.92       14.70      3.13 o 
  -6   3   3     5396.67     5253.45     46.30 o 
  -5   3   3     4439.06     4808.98     43.45 o 
  -4   3   3      479.92      490.93      8.01 o 
  -3   3   3     1780.79     2011.47     16.72 o 
  -2   3   3     9403.59     9105.04     90.44 o 
  -1   3   3    10511.11    10572.37    203.63 o 
   0   3   3      112.62      178.27      3.46 o 
   1   3   3      385.34      357.80      4.24 o 
   2   3   3      535.42      548.90      4.56 o 
   3   3   3       61.29       62.72      1.60 o 
   4   3   3    10666.32    11031.22    132.06 o 
   5   3   3       46.20       42.34      1.85 o 
   6   3   3      119.77      100.46      2.83 o 
   7   3   3      447.31      492.21     10.69 o 
   8   3   3      740.18      760.08     12.43 o 
   9   3   3       37.33       37.10      5.93 o 
  10   3   3      620.21      636.07     19.67 o 
  11   3   3        0.99        9.03      6.19 o 
  12   3   3       25.79       20.64      7.68 o 
 -12   4   3       84.88       79.15     13.11 o 
 -11   4   3        9.66        8.46      4.02 o 
 -10   4   3        2.58        6.29      3.84 o 
  -9   4   3     1017.01     1081.73     15.68 o 
  -8   4   3       92.95       87.35      5.14 o 
  -7   4   3     1138.55     1076.53     11.79 o 
  -6   4   3       73.35       86.95      3.57 o 
  -5   4   3     4409.95     4289.07    112.45 o 
  -4   4   3     2599.88     2832.82     50.41 o 
  -3   4   3    13667.90    13531.96    403.00 o 
  -2   4   3       63.53      105.60      6.87 o 
  -1   4   3    13303.52    12754.47    184.79 o 
   0   4   3     1444.42     1481.54     16.90 o 
   1   4   3     1319.98     1176.32     10.36 o 
   2   4   3     2303.46     2374.33     20.01 o 
   3   4   3      106.26       76.34      2.04 o 
   4   4   3     2175.16     2394.76     26.67 o 
   5   4   3     1565.26     1592.22     20.15 o 
   6   4   3      668.68      687.46     12.12 o 
   7   4   3     2011.65     2051.09     29.50 o 
   8   4   3      264.34      259.71     11.34 o 
   9   4   3      125.23      124.03      9.55 o 
  10   4   3       90.27      100.92      9.12 o 
  11   4   3      763.70      790.53     20.38 o 
  12   4   3       53.44       57.01     10.81 o 
 -12   5   3      420.60      417.35     21.55 o 
 -11   5   3       27.98       27.65      7.88 o 
 -10   5   3     2648.95     2491.63     64.45 o 
  -9   5   3        7.19        8.78      4.23 o 
  -8   5   3      225.95      225.14      5.24 o 
  -7   5   3       97.32       90.14      4.91 o 
  -6   5   3     2404.51     2366.60     25.47 o 
  -5   5   3      193.44      200.80      5.18 o 
  -4   5   3      105.42      132.44      6.40 o 
  -3   5   3     2906.22     2985.80     32.05 o 
  -2   5   3    12292.97    11877.12    151.40 o 
  -1   5   3     9050.39     8779.57    127.97 o 
   0   5   3     1623.92     1547.76     18.92 o 
   1   5   3     1078.57     1105.26     10.72 o 
   2   5   3        1.74        8.45      3.09 o 
   3   5   3        7.63        5.07      3.12 o 
   4   5   3    10510.08    10491.19    143.76 o 
   5   5   3       95.19      126.88      5.73 o 
   6   5   3      682.25      662.94     13.85 o 
   7   5   3       11.83       12.46      5.08 o 
   8   5   3      727.21      717.05     18.82 o 
   9   5   3      116.48      117.07      9.80 o 
  10   5   3      756.51      799.16     21.54 o 
  11   5   3        4.70       14.98      8.28 o 
  12   5   3       71.89       46.18     10.43 o 
 -12   6   3       15.96       20.36      7.98 o 
 -11   6   3       59.94       49.45     10.81 o 
 -10   6   3        3.37        3.35      4.30 o 
  -9   6   3     1257.65     1311.33     17.54 o 
  -8   6   3      139.32      140.48      6.74 o 
  -7   6   3      340.17      345.76      8.54 o 
  -6   6   3      197.57      200.80      7.01 o 
  -5   6   3     1752.45     1700.52     22.12 o 
  -4   6   3      105.08      150.81      6.09 o 
  -3   6   3    13480.24    12784.16    155.97 o 
  -2   6   3        9.66       24.41      4.49 o 
  -1   6   3      103.97      113.02      7.00 o 
   0   6   3      121.57      106.10      3.83 o 
   1   6   3     5313.79     5201.15     54.16 o 
   2   6   3        0.31        4.75      2.11 o 
   3   6   3     3902.05     3900.60     33.61 o 
   4   6   3       79.77       88.18      6.18 o 
   5   6   3      461.21      490.67     11.15 o 
   6   6   3       64.32       63.59      6.27 o 
   7   6   3     1336.43     1370.45     24.73 o 
   8   6   3      648.38      607.20     18.36 o 
   9   6   3       62.90       49.88     13.64 o 
  10   6   3       72.76       65.18      9.68 o 
  11   6   3      990.80      997.61     32.57 o 
 -12   7   3      507.58      503.40     24.65 o 
 -11   7   3        5.97       10.25      6.69 o 
 -10   7   3     1095.20     1035.59     32.78 o 
  -9   7   3      182.28      204.02     12.85 o 
  -8   7   3       63.90       64.09      5.05 o 
  -7   7   3       91.67       92.58     10.23 o 
  -6   7   3     2058.18     2074.89     27.06 o 
  -5   7   3      541.44      534.24      7.76 o 
  -4   7   3       79.55       98.66      4.69 o 
  -3   7   3     2746.40     2869.57     29.13 o 
  -2   7   3    11594.13    11175.05    178.93 o 
  -1   7   3       39.85       40.33      4.84 o 
   0   7   3     3288.28     3126.27     33.11 o 
   1   7   3       27.60       23.40      2.63 o 
   2   7   3        8.46        2.66      2.82 o 
   3   7   3      463.64      517.88      6.48 o 
   4   7   3     3570.18     3501.16     54.52 o 
   5   7   3       94.87      110.56      7.85 o 
   6   7   3      246.28      210.37     27.28 o 
   7   7   3      298.89      291.66     14.28 o 
   8   7   3      908.70      897.19     21.82 o 
   9   7   3        1.01        0.01      6.65 o 
  10   7   3     1016.55     1086.10     28.30 o 
  11   7   3       91.75       80.66     22.33 o 
 -12   8   3      177.98      149.34     30.03 o 
 -11   8   3       82.78       26.78     12.48 o 
 -10   8   3       28.30       39.22      9.45 o 
  -9   8   3      630.96      624.60     19.33 o 
  -8   8   3      137.73      162.38      5.83 o 
  -7   8   3      186.95      187.65      6.84 o 
  -6   8   3       71.51       72.39      6.32 o 
  -5   8   3     1200.53     1165.19     14.52 o 
  -4   8   3      491.89      501.35     10.93 o 
  -3   8   3     8046.75     7984.81    101.04 o 
  -2   8   3     1157.02     1276.42     20.19 o 
  -1   8   3     1471.97     1647.27     23.48 o 
   0   8   3        2.49        0.37      2.64 o 
   1   8   3     1386.29     1286.57     15.11 o 
   2   8   3      124.68      146.65      4.39 o 
   3   8   3     1664.73     1690.59     19.18 o 
   4   8   3      475.89      449.06      7.42 o 
   5   8   3      501.34      520.73     12.22 o 
   6   8   3      262.05      268.13     10.88 o 
   7   8   3      855.41      839.09     20.40 o 
   8   8   3       33.13       37.90     11.39 o 
   9   8   3       87.28       99.71     14.87 o 
  10   8   3       95.05       85.05     36.68 o 
  11   8   3      318.96      331.40     16.98 o 
 -11   9   3      109.97       82.28     18.26 o 
 -10   9   3      408.95      418.11     29.45 o 
  -9   9   3      381.94      334.60     15.17 o 
  -8   9   3        1.66        2.13      2.36 o 
  -7   9   3       10.20       12.84      2.98 o 
  -6   9   3     1636.70     1639.46     18.27 o 
  -5   9   3      626.97      629.28     10.78 o 
  -4   9   3       74.79       71.56      7.68 o 
  -3   9   3       19.95       18.20      4.24 o 
  -2   9   3     1435.84     1372.58     22.19 o 
  -1   9   3      119.18      122.65      8.59 o 
   0   9   3     2630.70     2640.83     29.98 o 
   1   9   3     1020.22     1136.52     14.23 o 
   2   9   3        4.02        9.82      3.70 o 
   3   9   3       26.12       43.16      4.30 o 
   4   9   3     3200.35     3221.75     31.36 o 
   5   9   3      168.64      166.12     10.29 o 
   6   9   3       76.54       86.29      8.54 o 
   7   9   3      107.50      122.14     12.39 o 
   8   9   3      174.37      197.73     13.41 o 
   9   9   3      227.92      259.47     16.26 o 
  10   9   3      323.74      354.10     17.04 o 
  11   9   3       11.58       26.65      9.93 o 
 -11  10   3       17.71       12.37      9.60 o 
 -10  10   3        3.07        5.98      8.10 o 
  -9  10   3      738.23      728.12     23.88 o 
  -8  10   3      507.40      479.92      8.64 o 
  -7  10   3      454.45      449.65     29.75 o 
  -6  10   3       21.09       27.38      3.90 o 
  -5  10   3     1531.35     1582.71     22.14 o 
  -4  10   3       59.17       52.88      5.71 o 
  -3  10   3      865.88      825.25     15.69 o 
  -2  10   3      217.82      248.62     10.11 o 
  -1  10   3      202.60      152.85      6.56 o 
   0  10   3       62.62       48.65      4.45 o 
   1  10   3     3619.12     3607.45     49.12 o 
   2  10   3     1749.24     1787.74     22.72 o 
   3  10   3      623.04      592.35     12.97 o 
   4  10   3       13.20       16.30      2.87 o 
   5  10   3      513.08      561.61     17.84 o 
   6  10   3       82.32       86.99      8.08 o 
   7  10   3     1204.04     1258.47     26.68 o 
   8  10   3        1.71        1.29      6.33 o 
   9  10   3        2.76        0.21      6.71 o 
  10  10   3       66.19       53.38     13.73 o 
 -11  11   3       32.68       28.65     11.94 o 
 -10  11   3      215.27      211.84     18.28 o 
  -9  11   3       52.38       37.60      9.05 o 
  -8  11   3      487.08      427.09     15.99 o 
  -7  11   3      118.32      119.39      5.34 o 
  -6  11   3     1877.62     1896.41     25.23 o 
  -5  11   3      755.00      772.48     14.58 o 
  -4  11   3        3.01        3.92      3.24 o 
  -3  11   3      221.47      241.81      7.98 o 
  -2  11   3     5823.24     5623.47     91.04 o 
  -1  11   3       50.55       49.18      6.04 o 
   0  11   3     5622.41     5829.24     78.78 o 
   1  11   3      684.07      729.79     15.05 o 
   2  11   3      206.06      235.27      7.85 o 
   3  11   3       27.79       27.79      4.20 o 
   4  11   3     1235.50     1214.96     14.16 o 
   5  11   3        1.91        8.32      7.48 o 
   6  11   3      444.64      482.01     17.13 o 
   7  11   3       69.66       65.05     10.17 o 
   8  11   3      694.18      748.84     30.55 o 
   9  11   3       10.79       21.22     10.58 o 
  10  11   3      123.48      109.39     23.03 o 
 -10  12   3        0.61        0.70      9.06 o 
  -9  12   3      455.47      468.90     21.85 o 
  -8  12   3      103.18       87.78      9.59 o 
  -7  12   3      448.05      455.23     11.23 o 
  -6  12   3      100.83       99.21      6.15 o 
  -5  12   3     1512.64     1465.66     52.98 o 
  -4  12   3        8.36        3.51      4.99 o 
  -3  12   3      799.66      761.27     17.77 o 
  -2  12   3       14.26       19.47      6.28 o 
  -1  12   3      118.22      131.57      7.46 o 
   0  12   3      541.75      595.83     12.75 o 
   1  12   3     3549.20     3611.56     52.65 o 
   2  12   3       34.76       50.72      4.61 o 
   3  12   3       95.28       79.35      5.52 o 
   4  12   3        2.68        5.13      2.68 o 
   5  12   3      452.09      475.36     13.90 o 
   6  12   3       96.41       83.66     12.95 o 
   7  12   3     1401.56     1378.88     38.06 o 
   8  12   3       43.66       56.21     16.16 o 
   9  12   3        6.20       -3.80      8.12 o 
  10  12   3       93.65       62.51     19.04 o 
 -10  13   3      161.88      147.94     15.02 o 
  -9  13   3        8.38       -9.36     14.84 o 
  -8  13   3      161.27      144.92     16.72 o 
  -7  13   3       26.03       22.30      4.17 o 
  -6  13   3      458.44      428.02     15.23 o 
  -5  13   3      853.89      828.19     15.34 o 
  -4  13   3      600.48      604.60     16.28 o 
  -3  13   3      698.23      746.67     21.65 o 
  -2  13   3      140.30      130.89      9.05 o 
  -1  13   3        5.26       13.18      4.75 o 
   0  13   3     1971.19     1990.28     29.90 o 
   1  13   3      189.82      187.09     10.33 o 
   2  13   3      365.67      357.23     10.69 o 
   3  13   3      247.82      288.72      7.87 o 
   4  13   3      533.77      557.18     12.47 o 
   5  13   3      244.03      232.15      8.39 o 
   6  13   3      107.31      131.17     17.77 o 
   7  13   3       75.91       63.15     10.85 o 
   8  13   3      148.52      171.10     16.05 o 
   9  13   3       17.86       12.03      9.43 o 
  -9  14   3      450.07      440.10     31.88 o 
  -8  14   3      119.29       99.87     15.96 o 
  -7  14   3      140.35      118.43     11.84 o 
  -6  14   3      202.38      214.89      8.61 o 
  -5  14   3      556.58      578.83     15.31 o 
  -4  14   3       25.91       11.31      5.30 o 
  -3  14   3       13.62       25.80      6.76 o 
  -2  14   3       28.29       42.06      8.21 o 
  -1  14   3        2.41        4.85      5.01 o 
   0  14   3      201.13      188.05      9.63 o 
   1  14   3      884.13      902.41     21.24 o 
   2  14   3      242.11      245.95      9.25 o 
   3  14   3        7.66        3.67      4.48 o 
   4  14   3       37.85       34.21      5.70 o 
   5  14   3      446.60      420.88     19.40 o 
   6  14   3      427.63      485.96     26.18 o 
   7  14   3      786.07      829.34     26.02 o 
   8  14   3        0.14       -8.26      8.26 o 
  -9  15   3        6.20        2.54     12.76 o 
  -8  15   3        4.94       -3.77     11.86 o 
  -7  15   3       33.28       21.81     10.11 o 
  -6  15   3      677.68      716.45     17.87 o 
  -5  15   3      805.80      775.20     20.35 o 
  -4  15   3      177.56      184.75     10.55 o 
  -3  15   3        0.26        0.68      5.77 o 
  -2  15   3      455.55      470.76     16.86 o 
  -1  15   3      341.91      345.77     14.23 o 
   0  15   3      728.09      748.85     18.49 o 
   1  15   3       76.78       76.02     10.11 o 
   2  15   3       47.11       43.30      7.28 o 
   3  15   3      281.15      296.15     11.26 o 
   4  15   3      518.52      521.74     17.61 o 
   5  15   3        0.84       -0.84      4.62 o 
   6  15   3       13.94       22.25     10.82 o 
   7  15   3      125.64      142.79     14.76 o 
   8  15   3      183.67      192.44     17.99 o 
  -8  16   3       33.22       39.73     27.30 o 
  -7  16   3      152.94      168.45     22.14 o 
  -6  16   3       22.56       16.26      6.50 o 
  -5  16   3      276.29      292.62     10.58 o 
  -4  16   3      118.69      148.31     11.70 o 
  -3  16   3     1354.66     1422.11     38.76 o 
  -2  16   3       52.39       38.20     11.29 o 
  -1  16   3      103.48       94.49     11.18 o 
   0  16   3      126.83      124.92      9.99 o 
   1  16   3      598.26      635.41     16.73 o 
   2  16   3      120.13      111.74     11.32 o 
   3  16   3      294.88      312.11     13.60 o 
   4  16   3       21.37       27.36      8.02 o 
   5  16   3      408.54      389.28     22.86 o 
   6  16   3      150.55      151.52     17.39 o 
   7  16   3      197.12      139.76     23.93 o 
  -7  17   3        4.27        3.33     15.12 o 
  -6  17   3      278.18      277.15     18.55 o 
  -5  17   3      107.86       98.35      9.21 o 
  -4  17   3        8.18       15.61      7.65 o 
  -3  17   3      107.56       78.37     11.10 o 
  -2  17   3      129.75       86.32     29.04 o 
  -1  17   3      190.84      207.25     15.00 o 
   0  17   3      155.97      151.19     11.24 o 
   1  17   3       11.13        5.81      7.92 o 
   2  17   3      104.26      125.69     11.79 o 
   3  17   3       42.72       49.60      6.70 o 
   4  17   3      753.19      787.34     32.93 o 
   5  17   3        5.00        8.71     10.30 o 
   6  17   3      164.03      168.33     28.81 o 
  -6  18   3        2.00        7.15     13.13 o 
  -5  18   3        9.68        9.38      5.95 o 
  -4  18   3        2.68        3.06      7.93 o 
  -3  18   3      205.63      201.24     25.22 o 
  -2  18   3       76.90       29.78     25.37 o 
  -1  18   3        6.47        8.80      9.75 o 
   0  18   3      119.65       96.13     19.11 o 
   1  18   3      151.25      142.59     11.22 o 
   2  18   3      100.51      112.07     10.49 o 
   3  18   3       36.16       30.32      7.70 o 
   4  18   3        0.02        7.60     12.94 o 
   5  18   3      269.31      247.12     32.45 o 
  -5  19   3       51.69       40.52     10.86 o 
  -4  19   3       56.31       61.57     12.34 o 
  -3  19   3        5.83       27.68     17.49 o 
  -2  19   3       92.93       47.50     29.75 o 
  -1  19   3       52.09        8.94      8.18 o 
   0  19   3      102.45       47.53     36.05 o 
   1  19   3       79.71       67.49     17.65 o 
   2  19   3       22.84       38.75      9.58 o 
   3  19   3        7.12       16.99      9.01 o 
   4  19   3      254.86      246.57     27.26 o 
  -3  20   3      218.40        0.30     10.86 o 
  -2  20   3       53.34       14.89     12.40 o 
  -1  20   3        0.87       -4.22      8.86 o 
   0  20   3        5.73        0.87      7.93 o 
   1  20   3      227.89        2.28     11.38 o 
   2  20   3       37.57       36.94      8.26 o 
 -12   0   4      872.18      902.52     43.80 o 
 -10   0   4      974.74     1010.06     25.26 o 
  -8   0   4     1362.05     1296.51     27.75 o 
  -6   0   4     9277.79     9077.77    138.46 o 
  -4   0   4       16.91       34.14      7.00 o 
  -2   0   4     1575.13     1459.90     18.51 o 
   0   0   4    25492.26    22994.58    494.00 o 
   2   0   4     3260.52     3390.00     34.07 o 
   4   0   4     1111.73      915.07     14.30 o 
   6   0   4        0.53        2.00      2.99 o 
   8   0   4     3013.93     3006.77     53.73 o 
  10   0   4      165.67      184.30     15.19 o 
  12   0   4      335.41      347.76     65.47 o 
 -13   1   4      166.63      158.67     14.27 o 
 -12   1   4       40.56       35.85      6.50 o 
 -11   1   4        1.04        0.62      3.56 o 
 -10   1   4       92.18       82.03      7.39 o 
  -9   1   4     1337.81     1313.27     17.83 o 
  -8   1   4       37.82       48.51      3.91 o 
  -7   1   4       60.64       48.31      3.81 o 
  -6   1   4       90.89      142.33      4.67 o 
  -5   1   4     1970.75     1825.27     17.56 o 
  -4   1   4      382.84      411.82      5.08 o 
  -3   1   4     3478.28     3274.35     43.44 o 
  -2   1   4      376.67      453.58      7.87 o 
  -1   1   4       87.86      114.34      7.93 o 
   0   1   4       36.32       41.80      1.98 o 
   1   1   4       68.76       41.53      1.52 o 
   2   1   4      229.81      233.87      3.48 o 
   3   1   4        9.38        9.96      1.54 o 
   4   1   4       20.30       33.28      2.79 o 
   5   1   4     3994.15     3933.69     34.90 o 
   6   1   4      432.29      425.37      6.68 o 
   7   1   4     5948.22     6051.33     59.65 o 
   8   1   4      261.97      275.82      5.93 o 
   9   1   4      834.34      806.08     15.59 o 
  10   1   4       50.84       47.31      7.96 o 
  11   1   4      415.49      404.16     18.40 o 
  12   1   4       25.13       40.58     16.34 o 
 -13   2   4        7.86       15.09      9.80 o 
 -12   2   4      749.01      740.77     17.62 o 
 -11   2   4        7.69       13.51      4.67 o 
 -10   2   4       39.95       41.70      5.51 o 
  -9   2   4       61.77       64.72      4.86 o 
  -8   2   4      989.31      991.36     14.10 o 
  -7   2   4      807.94      839.84     10.72 o 
  -6   2   4     7466.16     7267.02     70.90 o 
  -5   2   4      789.36      792.48      7.62 o 
  -4   2   4      546.59      567.04      8.00 o 
  -3   2   4     1706.77     1865.34     15.05 o 
  -2   2   4     2962.84     2801.97     51.24 o 
  -1   2   4     3361.64     3533.13     74.00 o 
   0   2   4     3532.50     3210.70     32.15 o 
   1   2   4       20.11       30.34      1.89 o 
   2   2   4      105.80      134.51      6.98 o 
   3   2   4      330.71      346.29      9.50 o 
   4   2   4     1747.05     1615.96     11.79 o 
   5   2   4      220.08      266.85      3.67 o 
   6   2   4      390.70      394.60      5.73 o 
   7   2   4     1256.40     1307.62     17.61 o 
   8   2   4       60.07       64.28      3.03 o 
   9   2   4       99.63       94.82      3.98 o 
  10   2   4       36.13       46.04      6.44 o 
  11   2   4       26.68       31.98      9.09 o 
  12   2   4       75.71       63.38     18.92 o 
 -13   3   4      104.26      121.09     11.39 o 
 -12   3   4       96.73       71.81      8.45 o 
 -11   3   4        7.06       10.37      4.51 o 
 -10   3   4        0.02        6.20      4.03 o 
  -9   3   4      604.75      593.13     16.97 o 
  -8   3   4       45.84       44.51      3.76 o 
  -7   3   4     1058.50     1057.66     11.95 o 
  -6   3   4        5.11        6.64      2.61 o 
  -5   3   4      824.77      717.42      8.98 o 
  -4   3   4      716.45      736.01      8.81 o 
  -3   3   4     1538.23     1418.85     15.25 o 
  -2   3   4     1294.99     1416.17     14.32 o 
  -1   3   4     1175.67     1188.55     16.45 o 
   0   3   4      111.92      115.08      7.38 o 
   1   3   4      204.13      139.20      2.84 o 
   2   3   4      610.40      720.57      5.97 o 
   3   3   4     2068.96     1947.65     16.96 o 
   4   3   4      125.24      153.33      4.30 o 
   5   3   4     1088.24      973.42      7.58 o 
   6   3   4     1132.43     1203.43     10.47 o 
   7   3   4     4267.10     4280.39     38.22 o 
   8   3   4      863.66      818.47     14.43 o 
   9   3   4      864.71      899.24     21.57 o 
  10   3   4       11.73       11.64      5.24 o 
  11   3   4      396.00      416.86     14.39 o 
  12   3   4        7.57       -1.73      7.92 o 
 -12   4   4      573.39      614.36     24.04 o 
 -11   4   4       49.77       57.53      6.07 o 
 -10   4   4      410.46      403.58      9.54 o 
  -9   4   4       22.04       12.46      3.25 o 
  -8   4   4      892.79      886.43     16.78 o 
  -7   4   4       10.34       12.91      4.24 o 
  -6   4   4     2341.20     2333.26     22.32 o 
  -5   4   4       34.64       41.99      3.78 o 
  -4   4   4       58.11       64.48      2.91 o 
  -3   4   4      958.27     1034.94     11.67 o 
  -2   4   4     5173.40     4903.07     50.14 o 
  -1   4   4      323.52      319.86      4.98 o 
   0   4   4      443.59      336.91      6.00 o 
   1   4   4       58.51       79.36      3.13 o 
   2   4   4      397.72      358.71      4.90 o 
   3   4   4       16.80       15.94      2.05 o 
   4   4   4    13008.56    12886.48    157.92 o 
   5   4   4        1.99        5.70      5.14 o 
   6   4   4       56.96       57.53      8.08 o 
   7   4   4       21.14       19.93      4.86 o 
   8   4   4      890.68      906.00     18.30 o 
   9   4   4        7.02       14.28      5.33 o 
  10   4   4      259.27      285.40     15.16 o 
  11   4   4       49.92       44.87      8.29 o 
 -12   5   4      161.79      146.16     14.95 o 
 -11   5   4      109.32      111.79     10.79 o 
 -10   5   4       11.17        9.08      3.38 o 
  -9   5   4      838.88      855.22     13.36 o 
  -8   5   4       39.44       30.22      4.20 o 
  -7   5   4        4.08        5.79      2.45 o 
  -6   5   4       11.09        9.59      2.70 o 
  -5   5   4     3427.09     3348.33     33.15 o 
  -4   5   4      201.85      222.47      4.68 o 
  -3   5   4    10419.03     9906.06    124.58 o 
  -2   5   4     2247.55     2414.81     29.97 o 
  -1   5   4      128.01      142.88      4.56 o 
   0   5   4     2325.31     2351.83     26.85 o 
   1   5   4     4780.62     4620.06     55.11 o 
   2   5   4     1159.83     1184.25     13.51 o 
   3   5   4     2323.97     2327.80     16.98 o 
   4   5   4      210.51      221.55      2.16 o 
   5   5   4     4949.17     4883.58     61.60 o 
   6   5   4        3.19        2.88      4.00 o 
   7   5   4     1228.40     1225.66     22.37 o 
   8   5   4        8.16        5.88      5.32 o 
   9   5   4      153.58      162.38     12.33 o 
  10   5   4        3.42       11.40      6.15 o 
  11   5   4      553.91      544.76     21.61 o 
 -12   6   4      313.92      334.19     22.28 o 
 -11   6   4        5.23        6.19      6.18 o 
 -10   6   4      688.31      630.53     14.40 o 
  -9   6   4       78.74       82.64      6.80 o 
  -8   6   4     1301.43     1329.30     19.56 o 
  -7   6   4      273.28      312.51      7.27 o 
  -6   6   4     2561.25     2564.33     33.44 o 
  -5   6   4      142.80      128.51      6.36 o 
  -4   6   4      133.58      177.95      6.07 o 
  -3   6   4     2184.90     2213.22     43.24 o 
  -2   6   4    11838.75    11734.90    157.49 o 
  -1   6   4      734.88      922.19     18.03 o 
   0   6   4      115.96       60.09      3.55 o 
   1   6   4      136.69      144.66      4.97 o 
   2   6   4     2657.20     2635.07     25.83 o 
   3   6   4      423.03      422.12      4.53 o 
   4   6   4     6690.64     6699.04     93.82 o 
   5   6   4        8.93       10.67      4.37 o 
   6   6   4      786.65      752.72     35.60 o 
   7   6   4       60.64       76.07      8.01 o 
   8   6   4     1058.28     1078.76     26.45 o 
   9   6   4        0.16        3.35      6.25 o 
  10   6   4      594.41      625.21     20.30 o 
  11   6   4        3.00        3.42      9.92 o 
 -12   7   4        3.00        3.43      7.22 o 
 -11   7   4       94.71       73.13     11.54 o 
 -10   7   4       10.06       15.28      5.78 o 
  -9   7   4      935.69      919.38     17.18 o 
  -8   7   4       29.29       38.96      4.94 o 
  -7   7   4       24.54       19.92      4.54 o 
  -6   7   4        4.52        1.75      4.10 o 
  -5   7   4     1359.27     1299.95     19.61 o 
  -4   7   4      648.55      716.05      9.83 o 
  -3   7   4    11133.06    11084.10    138.16 o 
  -2   7   4      389.80      380.47      7.09 o 
  -1   7   4      834.74      855.76     18.16 o 
   0   7   4      594.02      664.71     12.36 o 
   1   7   4     6561.69     6355.59     73.71 o 
   2   7   4       13.44        8.09      2.32 o 
   3   7   4     3952.65     3939.27     37.69 o 
   4   7   4       42.58       41.13      4.74 o 
   5   7   4      588.29      598.86     14.08 o 
   6   7   4      494.01      515.73     12.91 o 
   7   7   4     1602.92     1567.86     27.20 o 
   8   7   4       65.41       64.30      7.69 o 
   9   7   4       14.56       27.12      8.65 o 
  10   7   4       22.36       25.88      7.84 o 
  11   7   4      271.99      289.86     16.55 o 
 -12   8   4      617.65      599.23     58.50 o 
 -11   8   4        0.62        5.86      7.44 o 
 -10   8   4      195.53      225.88      8.56 o 
  -9   8   4      146.40      145.61     14.40 o 
  -8   8   4        3.06        5.24      2.62 o 
  -7   8   4      573.35      528.09      9.02 o 
  -6   8   4      225.47      223.68      8.90 o 
  -5   8   4      373.45      355.20      7.42 o 
  -4   8   4      366.65      379.49      7.56 o 
  -3   8   4     3021.54     3213.66     35.20 o 
  -2   8   4      106.45       94.30      6.93 o 
  -1   8   4      373.32      439.13     11.77 o 
   0   8   4       61.23      114.79      6.43 o 
   1   8   4       27.25       26.69      3.60 o 
   2   8   4     1079.17     1062.74     12.15 o 
   3   8   4       95.08      117.55      3.67 o 
   4   8   4     5282.33     5193.23     81.17 o 
   5   8   4      382.70      395.57     13.63 o 
   6   8   4       50.44       43.95      6.67 o 
   7   8   4       16.15       11.20      6.30 o 
   8   8   4      525.08      543.63     18.22 o 
   9   8   4        6.67        6.89      7.19 o 
  10   8   4      474.18      493.76     22.09 o 
  11   8   4       40.95       32.84     11.74 o 
 -11   9   4       40.00       31.15     12.83 o 
 -10   9   4        1.07       -7.81      8.06 o 
  -9   9   4      402.63      377.22     11.79 o 
  -8   9   4      428.04      411.70     12.23 o 
  -7   9   4      100.71       92.98      6.75 o 
  -6   9   4       82.20       77.39      6.19 o 
  -5   9   4     1205.44     1219.22     15.58 o 
  -4   9   4      275.39      284.33      6.88 o 
  -3   9   4     2137.74     2161.27     27.73 o 
  -2   9   4       12.42       11.30      4.64 o 
  -1   9   4       46.75       46.36      7.72 o 
   0   9   4      940.50      984.30     13.61 o 
   1   9   4      963.78      840.09     13.86 o 
   2   9   4      930.02      974.85     13.46 o 
   3   9   4      274.14      290.24     11.47 o 
   4   9   4      128.84      131.29      3.88 o 
   5   9   4      758.79      811.28     16.92 o 
   6   9   4        4.92        0.47      5.27 o 
   7   9   4      915.78      976.51     22.09 o 
   8   9   4       28.82       21.77      7.53 o 
   9   9   4       58.77       65.29     14.54 o 
  10   9   4       34.10       29.64     14.33 o 
 -11  10   4      104.84      101.28     25.54 o 
 -10  10   4      100.13      100.74     14.23 o 
  -9  10   4       56.06       45.52      4.03 o 
  -8  10   4      161.05      150.64      7.58 o 
  -7  10   4      976.87      943.21     25.48 o 
  -6  10   4     1970.95     1918.62     23.98 o 
  -5  10   4        4.32        4.60      3.58 o 
  -4  10   4       35.49       32.16      5.62 o 
  -3  10   4       19.85       18.20      4.46 o 
  -2  10   4     3534.12     3507.65     55.00 o 
  -1  10   4       24.51       15.43      4.42 o 
   0  10   4     1347.15     1391.38     20.22 o 
   1  10   4       85.85      118.88      8.85 o 
   2  10   4      710.86      663.77     15.41 o 
   3  10   4       97.60       85.96      3.82 o 
   4  10   4     1807.11     1839.13     19.87 o 
   5  10   4      109.68      116.84      8.86 o 
   6  10   4        6.29        6.03      6.20 o 
   7  10   4       79.05       84.58      9.16 o 
   8  10   4      642.62      666.17     31.94 o 
   9  10   4       23.86       30.70     10.61 o 
  10  10   4       34.99       29.04     11.58 o 
 -11  11   4       37.81       24.84     11.09 o 
 -10  11   4        0.96       10.81      8.83 o 
  -9  11   4      535.08      509.30     44.53 o 
  -8  11   4      233.06      233.18      7.84 o 
  -7  11   4       62.50       84.51      5.76 o 
  -6  11   4        0.51        6.08      3.92 o 
  -5  11   4     1106.60     1153.35     17.48 o 
  -4  11   4      126.07      115.13      5.91 o 
  -3  11   4     1031.46     1037.06     16.95 o 
  -2  11   4      118.79      125.32      9.16 o 
  -1  11   4      120.50       99.56      7.01 o 
   0  11   4        1.73        6.82      5.81 o 
   1  11   4     4660.32     4700.22     62.90 o 
   2  11   4       14.25       13.02      3.53 o 
   3  11   4      117.41      131.11      7.08 o 
   4  11   4      272.69      289.90      7.14 o 
   5  11   4      594.10      628.28     23.12 o 
   6  11   4       54.44       56.18      9.34 o 
   7  11   4     1410.23     1378.54     30.32 o 
   8  11   4        8.12       13.03      7.53 o 
   9  11   4        6.60        3.00      7.71 o 
  10  11   4       82.73       56.62     28.38 o 
 -10  12   4       89.20       85.82     12.39 o 
  -9  12   4       33.64       40.98     13.84 o 
  -8  12   4      426.05      386.74     15.50 o 
  -7  12   4      246.63      226.36      7.86 o 
  -6  12   4      607.93      596.27     14.85 o 
  -5  12   4      307.31      341.05     11.65 o 
  -4  12   4      293.04      315.99     10.37 o 
  -3  12   4      937.27      957.10     18.22 o 
  -2  12   4      842.35      863.96     21.14 o 
  -1  12   4       39.06       44.63      9.84 o 
   0  12   4     1052.35     1082.24     19.87 o 
   1  12   4      151.60      160.46      8.04 o 
   2  12   4      589.10      615.78     11.71 o 
   3  12   4      292.73      312.37      8.67 o 
   4  12   4      497.52      520.63     17.53 o 
   5  12   4       53.52       50.76      4.77 o 
   6  12   4      399.44      380.38     16.27 o 
   7  12   4        1.52        3.79      7.56 o 
   8  12   4      536.91      547.86     53.94 o 
   9  12   4        5.25       -0.10      8.63 o 
 -10  13   4       27.61       34.18     13.43 o 
  -9  13   4      387.77      407.19     24.87 o 
  -8  13   4      224.47      234.28      9.70 o 
  -7  13   4        0.95        1.81      4.62 o 
  -6  13   4       90.21       93.75      7.63 o 
  -5  13   4      640.34      629.67     13.63 o 
  -4  13   4       15.97       11.96      4.80 o 
  -3  13   4        9.04        5.47      4.92 o 
  -2  13   4       63.98       63.18      7.70 o 
  -1  13   4        0.43        0.18      5.42 o 
   0  13   4       98.41      126.99      8.06 o 
   1  13   4     1095.91     1136.81     22.72 o 
   2  13   4       11.52       17.09      6.25 o 
   3  13   4       29.45       29.81      4.13 o 
   4  13   4        8.38        6.54      4.02 o 
   5  13   4       32.83       26.87      7.14 o 
   6  13   4      129.17      126.29     10.98 o 
   7  13   4      409.86      436.87     22.51 o 
   8  13   4       17.32        3.34      9.41 o 
   9  13   4        1.44       -0.74      9.07 o 
  -9  14   4        1.79       -5.87     12.84 o 
  -8  14   4       75.71       93.47     17.92 o 
  -7  14   4       54.65       61.72      7.32 o 
  -6  14   4      420.35      418.84     11.68 o 
  -5  14   4      270.94      256.25     12.46 o 
  -4  14   4      189.09      162.09      9.65 o 
  -3  14   4      240.54      272.38     11.23 o 
  -2  14   4      148.06      162.25     12.03 o 
  -1  14   4       35.72       38.18      7.15 o 
   0  14   4      393.63      415.57     13.68 o 
   1  14   4      301.65      304.63     11.62 o 
   2  14   4      400.06      445.70     13.02 o 
   3  14   4       21.72       26.26      6.86 o 
   4  14   4      393.19      444.65     12.97 o 
   5  14   4       78.24       89.77     16.84 o 
   6  14   4       34.09       14.99      8.07 o 
   7  14   4       74.86       74.25     13.95 o 
   8  14   4      136.11      142.83     19.66 o 
  -9  15   4      437.12      466.00     35.48 o 
  -8  15   4       97.62       97.99     22.56 o 
  -7  15   4       15.84       17.34      5.46 o 
  -6  15   4       61.44       58.89     10.35 o 
  -5  15   4      270.41      284.09     10.40 o 
  -4  15   4        1.56        6.85      5.38 o 
  -3  15   4      584.37      623.44     16.59 o 
  -2  15   4      300.75      318.91     19.49 o 
  -1  15   4      125.03      133.40     11.61 o 
   0  15   4        3.68        5.30      5.97 o 
   1  15   4      733.76      796.61     17.94 o 
   2  15   4       22.39       15.91      5.76 o 
   3  15   4      134.92      150.43      8.42 o 
   4  15   4       26.25       30.43      4.20 o 
   5  15   4       45.13       56.36     13.84 o 
   6  15   4      278.74      274.80     26.71 o 
   7  15   4      157.81      169.49     15.71 o 
   8  15   4        0.20        2.17      8.13 o 
  -8  16   4       40.98       26.35     15.86 o 
  -7  16   4       13.85       16.27     13.75 o 
  -6  16   4      600.13      643.46     25.14 o 
  -5  16   4       66.09       71.77      9.19 o 
  -4  16   4       35.31       30.15      8.57 o 
  -3  16   4       59.76       37.41      8.90 o 
  -2  16   4      441.36      449.32     20.70 o 
  -1  16   4       94.55      105.58     10.46 o 
   0  16   4       56.19       68.79     12.16 o 
   1  16   4        2.09       -4.22      5.49 o 
   2  16   4       97.24      118.96      9.74 o 
   3  16   4       21.64       22.11      7.50 o 
   4  16   4      741.92      765.75     21.34 o 
   5  16   4      137.86      117.03     15.95 o 
   6  16   4       83.97       86.06     15.61 o 
   7  16   4       53.39       36.12     10.73 o 
  -7  17   4        2.41        7.59     13.22 o 
  -6  17   4        0.17        9.34      6.64 o 
  -5  17   4      286.99      304.16     17.08 o 
  -4  17   4      181.09      194.31     11.80 o 
  -3  17   4      843.09      877.03     26.50 o 
  -2  17   4       19.53       19.99      8.82 o 
  -1  17   4       20.21       22.62      9.23 o 
   0  17   4      124.88      136.00     15.11 o 
   1  17   4      294.82      314.54     12.93 o 
   2  17   4       81.46       81.55      9.53 o 
   3  17   4       71.46       67.96      8.32 o 
   4  17   4       33.43       27.68      7.53 o 
   5  17   4      192.35      200.62     22.21 o 
   6  17   4        2.95        7.66     12.04 o 
  -6  18   4       17.24       18.40      9.49 o 
  -5  18   4       12.08        7.65      7.29 o 
  -4  18   4        1.35       -6.93      8.56 o 
  -3  18   4       36.43       29.18     17.45 o 
  -2  18   4      237.28      283.43     31.12 o 
  -1  18   4       11.20       10.18      8.89 o 
   0  18   4       98.53       95.47     11.15 o 
   1  18   4        0.02       -3.35      6.51 o 
   2  18   4       46.04       38.94      8.79 o 
   3  18   4       11.07       12.06      8.61 o 
   4  18   4      247.85      269.07     21.98 o 
   5  18   4        4.06        8.29     14.18 o 
  -5  19   4       20.76       18.14     10.62 o 
  -4  19   4        4.04       -5.31     10.44 o 
  -3  19   4       94.45       44.55     27.48 o 
  -2  19   4        0.14        2.31      8.54 o 
  -1  19   4        2.71        5.02     10.57 o 
   0  19   4       24.30        9.29     15.65 o 
   1  19   4       89.65      110.05     11.58 o 
   2  19   4       36.55       30.44      7.47 o 
   3  19   4        4.26        8.23      5.94 o 
   4  19   4        2.89       -9.25     32.36 o 
  -2  20   4      171.48       60.77     41.35 o 
  -1  20   4       74.55       40.30     31.68 o 
   0  20   4       23.33        2.71      7.55 o 
   1  20   4        6.22       23.71     16.55 o 
 -13   0   5      185.42      162.48     17.18 o 
 -11   0   5       29.52       32.19     11.49 o 
  -9   0   5     2015.92     2041.55     34.04 o 
  -7   0   5       52.87       74.60      7.87 o 
  -5   0   5    11961.54    12052.60    192.38 o 
  -3   0   5     7298.07     7237.66    119.49 o 
  -1   0   5      129.48      165.42     11.41 o 
   1   0   5    39356.52    36576.34    953.46 o 
   3   0   5    23877.72    23554.67    384.70 o 
   5   0   5     3094.22     3052.18     41.57 o 
   7   0   5      976.06     1012.72     20.72 o 
   9   0   5      602.55      614.22     18.90 o 
  11   0   5      503.19      515.83     68.75 o 
 -13   1   5        1.63       -4.18      7.12 o 
 -12   1   5      409.37      418.48     11.98 o 
 -11   1   5       42.81       39.71      6.59 o 
 -10   1   5      139.99      148.54     10.88 o 
  -9   1   5       12.70       11.81      5.43 o 
  -8   1   5     1020.18     1004.47     15.40 o 
  -7   1   5       42.36       46.83      4.77 o 
  -6   1   5     6595.28     6769.74     69.61 o 
  -5   1   5     1613.72     1769.48     23.35 o 
  -4   1   5      267.71      256.69      4.58 o 
  -3   1   5     2378.09     2570.92     24.54 o 
  -2   1   5     6051.98     5798.83     88.12 o 
  -1   1   5    10750.28    10482.09    126.46 o 
   0   1   5     7617.46     7579.43    111.86 o 
   1   1   5     1048.22     1058.44      8.55 o 
   2   1   5    13872.71    13443.60    141.19 o 
   3   1   5     1515.23     1627.50     15.26 o 
   4   1   5     6780.77     6545.60     57.77 o 
   5   1   5       36.85       41.43      2.82 o 
   6   1   5       52.17       50.63      2.89 o 
   7   1   5      516.04      514.75     20.69 o 
   8   1   5     1754.10     1778.07     59.81 o 
   9   1   5       34.27       35.43      3.96 o 
  10   1   5      194.40      180.38      6.61 o 
  11   1   5       24.26       35.74     11.59 o 
 -13   2   5      158.49      175.51     14.22 o 
 -12   2   5       21.70       21.94      5.36 o 
 -11   2   5        3.05        7.42      6.22 o 
 -10   2   5       33.47       38.10      4.50 o 
  -9   2   5      673.06      655.05     12.65 o 
  -8   2   5        2.52        3.66      3.20 o 
  -7   2   5      384.88      393.50      8.44 o 
  -6   2   5       51.50       40.77      3.69 o 
  -5   2   5     4654.79     4560.36     43.30 o 
  -4   2   5        6.67        7.64      3.06 o 
  -3   2   5     8351.80     8228.75    106.94 o 
  -2   2   5      166.56      173.36      7.36 o 
  -1   2   5      633.31      562.15      7.48 o 
   0   2   5     1752.04     1841.76     20.49 o 
   1   2   5    10016.53     9247.47     99.35 o 
   2   2   5     1007.76     1126.42     13.04 o 
   3   2   5     5838.44     6039.32    132.90 o 
   4   2   5        2.08        1.73      2.28 o 
   5   2   5     1948.69     1944.77     16.62 o 
   6   2   5      441.34      448.31      6.26 o 
   7   2   5      351.22      358.09      6.41 o 
   8   2   5       90.25       98.94      5.58 o 
   9   2   5     1026.05     1006.50     37.84 o 
  10   2   5       30.14       33.10      8.93 o 
  11   2   5      280.47      314.95     15.54 o 
 -13   3   5        0.03       11.20     12.61 o 
 -12   3   5      582.67      587.20     16.41 o 
 -11   3   5      100.92      103.40      6.07 o 
 -10   3   5      132.46      132.71      8.85 o 
  -9   3   5       13.72        9.12      3.72 o 
  -8   3   5      387.53      380.75      8.42 o 
  -7   3   5       34.97       37.06      3.59 o 
  -6   3   5     4072.84     4026.88     38.11 o 
  -5   3   5      966.65     1001.44     13.00 o 
  -4   3   5      123.86      114.40      3.35 o 
  -3   3   5        0.59        2.98      1.82 o 
  -2   3   5     2694.88     2549.21     20.30 o 
  -1   3   5       10.18       12.25      3.38 o 
   0   3   5     1290.23     1243.67     16.18 o 
   1   3   5      892.89      902.15      7.95 o 
   2   3   5      439.74      361.37      4.77 o 
   3   3   5      910.09     1044.89     11.74 o 
   4   3   5     6775.92     6603.73     67.39 o 
   5   3   5      141.14      155.50      6.62 o 
   6   3   5       51.91       51.79      2.21 o 
   7   3   5       31.69       40.55      1.99 o 
   8   3   5      396.66      395.20     13.39 o 
   9   3   5        1.17        1.25      4.79 o 
  10   3   5       31.87       31.51      7.77 o 
  11   3   5      133.40      125.75     13.20 o 
 -12   4   5        7.27       -0.90      8.13 o 
 -11   4   5        1.94        9.17      4.61 o 
 -10   4   5      325.38      331.91      9.87 o 
  -9   4   5      368.67      406.93     11.33 o 
  -8   4   5       25.75       19.83      3.26 o 
  -7   4   5      229.10      249.01      5.53 o 
  -6   4   5       68.41       74.61      3.95 o 
  -5   4   5     5119.61     4999.04     48.20 o 
  -4   4   5      784.37      762.02      7.84 o 
  -3   4   5     3737.30     3604.96     31.34 o 
  -2   4   5     1223.77     1331.73     25.47 o 
  -1   4   5      221.80      243.85      5.12 o 
   0   4   5      244.26      244.67      7.05 o 
   1   4   5     4074.88     3865.83     36.55 o 
   2   4   5       17.89       19.49      1.92 o 
   3   4   5     3286.98     3309.01     77.82 o 
   4   4   5       63.62       58.45      2.80 o 
   5   4   5     7738.79     7357.87    137.17 o 
   6   4   5      365.47      346.35      4.21 o 
   7   4   5      435.87      454.90     12.25 o 
   8   4   5      433.61      433.63     13.05 o 
   9   4   5      194.92      195.52     10.94 o 
  10   4   5        1.35        9.56      7.35 o 
  11   4   5      553.54      542.17     21.62 o 
 -12   5   5      258.23      223.25     43.31 o 
 -11   5   5       68.28       60.51      5.98 o 
 -10   5   5      590.55      565.40     12.00 o 
  -9   5   5       13.96       11.65      3.97 o 
  -8   5   5      834.22      859.60     15.00 o 
  -7   5   5      701.38      694.32     15.38 o 
  -6   5   5     2348.25     2387.05     23.25 o 
  -5   5   5        5.69        7.28      2.25 o 
  -4   5   5        2.10        3.60      2.70 o 
  -3   5   5     1058.82     1101.86     14.08 o 
  -2   5   5     4584.98     4247.49     52.71 o 
  -1   5   5     1102.56     1218.43     13.35 o 
   0   5   5       49.26       19.58      3.47 o 
   1   5   5       16.41       24.64      3.12 o 
   2   5   5     3423.83     3405.41     34.26 o 
   3   5   5     1155.90     1120.24     10.65 o 
   4   5   5     7532.91     7465.30     82.79 o 
   5   5   5      503.90      503.09      8.71 o 
   6   5   5      112.63      135.67      9.54 o 
   7   5   5      177.99      189.73     12.58 o 
   8   5   5     1646.94     1634.53     32.96 o 
   9   5   5       20.38       17.29      5.99 o 
  10   5   5      240.81      232.01     14.20 o 
  11   5   5        1.52        1.99     10.17 o 
 -12   6   5       50.95       42.34     13.33 o 
 -11   6   5      238.24      247.37     11.23 o 
 -10   6   5       22.69       35.03      6.34 o 
  -9   6   5      916.69      947.87     18.76 o 
  -8   6   5       42.57       37.46      5.33 o 
  -7   6   5      260.33      278.44      7.43 o 
  -6   6   5       25.80       25.72      3.99 o 
  -5   6   5     1403.77     1357.93     18.76 o 
  -4   6   5      688.31      713.26     11.27 o 
  -3   6   5    10044.21    10229.10    132.07 o 
  -2   6   5      813.59      821.46     16.08 o 
  -1   6   5      124.87      213.07      6.25 o 
   0   6   5      131.11      140.77      5.53 o 
   1   6   5     3436.98     3240.74     39.40 o 
   2   6   5       80.67       95.76      3.14 o 
   3   6   5      394.45      389.48      5.61 o 
   4   6   5      402.37      430.07      7.19 o 
   5   6   5    10121.86     9886.45    144.17 o 
   6   6   5     1576.40     1553.41     26.15 o 
   7   6   5      541.72      548.48     18.24 o 
   8   6   5       20.82       16.68      7.14 o 
   9   6   5       95.28       99.69      9.90 o 
  10   6   5        3.92        1.29      8.84 o 
  11   6   5      625.81      633.63     30.18 o 
 -12   7   5      434.70      424.78     19.38 o 
 -11   7   5        0.82       -6.54      6.78 o 
 -10   7   5      300.66      287.75     24.03 o 
  -9   7   5      376.19      354.21     10.43 o 
  -8   7   5      236.92      283.09      9.08 o 
  -7   7   5       47.18       52.89      5.67 o 
  -6   7   5     2321.46     2228.44     29.01 o 
  -5   7   5      303.98      292.09      9.62 o 
  -4   7   5      167.62      197.45      5.77 o 
  -3   7   5     1206.39     1213.69     16.42 o 
  -2   7   5      279.14      242.84      5.90 o 
  -1   7   5      938.74     1073.03     16.15 o 
   0   7   5        8.50       19.47      3.39 o 
   1   7   5      778.08      840.81     13.05 o 
   2   7   5     1874.52     1907.88     21.03 o 
   3   7   5       17.34       20.14      2.37 o 
   4   7   5     4448.52     4329.56     38.36 o 
   5   7   5       36.24       33.82      7.54 o 
   6   7   5       89.82       85.66      7.03 o 
   7   7   5       41.98       48.24      6.73 o 
   8   7   5      631.92      655.64     19.30 o 
   9   7   5       46.62       43.50      8.73 o 
  10   7   5      409.12      397.24     16.50 o 
  11   7   5       21.92       10.94      8.67 o 
 -12   8   5       29.11       22.12      9.67 o 
 -11   8   5       14.64       19.89      9.42 o 
 -10   8   5       66.81       66.67      7.39 o 
  -9   8   5      711.88      746.30     20.15 o 
  -8   8   5      319.67      332.43     10.17 o 
  -7   8   5       27.61       21.52      6.14 o 
  -6   8   5      150.91      146.71      7.31 o 
  -5   8   5      937.60      897.30     16.90 o 
  -4   8   5       29.97       41.79      3.82 o 
  -3   8   5     4643.53     4609.13     53.45 o 
  -2   8   5     1554.81     1697.37     20.43 o 
  -1   8   5      870.19      897.42     18.44 o 
   0   8   5       45.87       43.29      5.40 o 
   1   8   5      514.11      463.67      9.85 o 
   2   8   5      149.54      169.44      5.52 o 
   3   8   5       84.42       61.65     10.06 o 
   4   8   5        0.38        1.40      2.65 o 
   5   8   5     1714.90     1709.66     29.58 o 
   6   8   5       35.97       47.09      7.97 o 
   7   8   5      307.33      323.41     13.87 o 
   8   8   5       85.88       89.88      8.93 o 
   9   8   5       93.43       89.45     10.70 o 
  10   8   5        2.70        9.94     10.16 o 
 -11   9   5       71.05       77.12     21.70 o 
 -10   9   5       21.95       27.30      8.46 o 
  -9   9   5      146.35      123.85      8.09 o 
  -8   9   5      142.06      142.07      6.58 o 
  -7   9   5      316.83      326.56      8.75 o 
  -6   9   5     2492.39     2494.83     57.01 o 
  -5   9   5     1878.65     1883.54     24.88 o 
  -4   9   5      171.81      200.51      9.64 o 
  -3   9   5      288.92      274.41      9.11 o 
  -2   9   5      244.81      206.93      9.11 o 
  -1   9   5       23.33       36.78      8.14 o 
   0   9   5      372.15      345.01     14.11 o 
   1   9   5        1.10       -1.44      3.41 o 
   2   9   5      922.87      918.84     13.60 o 
   3   9   5      353.91      348.29      7.21 o 
   4   9   5     3332.43     3371.74     31.55 o 
   5   9   5      144.15      154.77      9.17 o 
   6   9   5      682.20      710.20     18.51 o 
   7   9   5      116.69      126.14      9.58 o 
   8   9   5      642.07      671.60     19.89 o 
   9   9   5       85.64       74.28     20.17 o 
  10   9   5       99.52      109.78     21.98 o 
 -11  10   5       64.01       56.47     14.44 o 
 -10  10   5       21.93       12.93      8.80 o 
  -9  10   5      539.60      517.90     14.24 o 
  -8  10   5      169.33      160.78      7.20 o 
  -7  10   5      280.27      290.38      8.50 o 
  -6  10   5        9.85       11.52      4.13 o 
  -5  10   5      441.44      416.21      9.82 o 
  -4  10   5       99.85      103.71      5.71 o 
  -3  10   5     1173.66     1111.98     16.60 o 
  -2  10   5      147.69      165.60     12.18 o 
  -1  10   5      213.61      226.76     14.89 o 
   0  10   5       53.39       55.70      6.25 o 
   1  10   5     2689.15     2662.70     36.96 o 
   2  10   5      541.83      546.88     11.11 o 
   3  10   5      127.98      129.83      6.57 o 
   4  10   5        9.87       11.28      2.18 o 
   5  10   5     3053.85     2905.89    188.81 o 
   6  10   5        5.05        4.13      6.22 o 
   7  10   5     1335.03     1380.22     34.78 o 
   8  10   5       35.52       31.40      8.15 o 
   9  10   5      108.18       85.67     19.78 o 
  10  10   5       81.77       62.94     16.53 o 
 -11  11   5       47.69       36.61     11.65 o 
 -10  11   5       16.05       22.08     11.32 o 
  -9  11   5        8.89        3.25      4.17 o 
  -8  11   5      674.76      640.93     13.30 o 
  -7  11   5      249.00      247.12      8.87 o 
  -6  11   5     3144.44     3078.66     41.96 o 
  -5  11   5     1520.36     1484.16     23.94 o 
  -4  11   5      570.45      588.89     21.22 o 
  -3  11   5      557.74      540.51     11.58 o 
  -2  11   5     2073.33     2137.40     38.43 o 
  -1  11   5      384.53      379.68     16.49 o 
   0  11   5     1478.67     1544.37     28.13 o 
   1  11   5       31.49       36.03      5.16 o 
   2  11   5     1255.38     1243.10     17.84 o 
   3  11   5       11.60        8.90      4.42 o 
   4  11   5     1499.93     1525.46     18.12 o 
   5  11   5       28.12       27.86      7.07 o 
   6  11   5      364.37      351.21     14.89 o 
   7  11   5        1.81       -6.69      6.69 o 
   8  11   5      563.05      585.97     22.16 o 
   9  11   5       70.31       62.64     15.65 o 
 -10  12   5       23.15       41.65     12.71 o 
  -9  12   5      347.95      311.10     64.99 o 
  -8  12   5       74.72       68.76      8.10 o 
  -7  12   5       30.34       35.70      5.38 o 
  -6  12   5      128.72      127.33      7.18 o 
  -5  12   5     1224.43     1234.95     36.26 o 
  -4  12   5       40.99       46.18      5.24 o 
  -3  12   5      264.01      303.40     11.59 o 
  -2  12   5      175.26      182.39     10.58 o 
  -1  12   5      336.80      346.79     12.06 o 
   0  12   5      246.04      265.65     11.55 o 
   1  12   5     2101.91     2179.89     33.06 o 
   2  12   5      305.31      325.37     10.46 o 
   3  12   5       17.23       20.79      4.20 o 
   4  12   5       55.18       50.68      4.79 o 
   5  12   5      164.92      178.03      7.81 o 
   6  12   5       19.29       36.16     13.17 o 
   7  12   5      693.29      684.31     32.76 o 
   8  12   5       21.17        6.33     10.73 o 
   9  12   5        0.82      -12.14     12.14 o 
 -10  13   5       25.46       14.18     11.42 o 
  -9  13   5        7.97       13.98     10.87 o 
  -8  13   5      253.15      250.53      8.72 o 
  -7  13   5       85.56       96.95      9.36 o 
  -6  13   5      328.01      339.43     16.72 o 
  -5  13   5      209.88      212.97     10.11 o 
  -4  13   5        3.83        1.37      5.44 o 
  -3  13   5      164.24      198.38     13.00 o 
  -2  13   5     1163.92     1245.96     26.51 o 
  -1  13   5       45.56       49.15      9.37 o 
   0  13   5     1625.11     1644.63     33.43 o 
   1  13   5      679.43      714.58     16.54 o 
   2  13   5      561.21      604.31     14.50 o 
   3  13   5        0.99        8.15      5.23 o 
   4  13   5      403.73      417.53     10.47 o 
   5  13   5        3.21        8.41      4.15 o 
   6  13   5       58.75       56.83     11.50 o 
   7  13   5       12.10        5.14      8.17 o 
   8  13   5      324.63      349.93     18.25 o 
  -9  14   5      245.73      240.42     19.28 o 
  -8  14   5        4.04      -11.51     20.72 o 
  -7  14   5        5.48        5.23      4.64 o 
  -6  14   5       34.61       47.28      5.57 o 
  -5  14   5      226.26      262.21     11.50 o 
  -4  14   5      130.43      149.75      7.65 o 
  -3  14   5      190.58      193.67     10.48 o 
  -2  14   5      205.96      236.31     15.45 o 
  -1  14   5      122.24      151.01     15.13 o 
   0  14   5      242.23      256.79     18.45 o 
   1  14   5      649.44      712.15     17.87 o 
   2  14   5      451.41      456.27     12.08 o 
   3  14   5        8.33        4.55      5.82 o 
   4  14   5      150.71      138.72      9.33 o 
   5  14   5      115.22      128.93     14.69 o 
   6  14   5      254.23      270.48     15.22 o 
   7  14   5      314.41      364.14     18.16 o 
   8  14   5        5.98        2.19      7.71 o 
  -8  15   5        2.54       25.94     18.29 o 
  -7  15   5      129.95      119.13      9.17 o 
  -6  15   5      369.30      376.67     11.81 o 
  -5  15   5       10.22        0.57      4.28 o 
  -4  15   5       51.05       45.24      6.68 o 
  -3  15   5      299.68      275.77     12.39 o 
  -2  15   5      845.02      868.62     26.82 o 
  -1  15   5       85.16       81.31     10.45 o 
   0  15   5      336.23      342.45     19.67 o 
   1  15   5      189.80      189.95     10.57 o 
   2  15   5      233.10      274.29     10.28 o 
   3  15   5      122.72      119.60      8.11 o 
   4  15   5      969.34      990.23     24.37 o 
   5  15   5       56.12       42.69     12.16 o 
   6  15   5        0.51        1.65      6.94 o 
   7  15   5       48.72       57.35     11.93 o 
  -8  16   5        2.37        4.65     15.15 o 
  -7  16   5        1.20        7.97      7.94 o 
  -6  16   5        0.01       -4.50      6.24 o 
  -5  16   5      302.74      329.22     11.56 o 
  -4  16   5      208.65      192.25     11.31 o 
  -3  16   5      772.15      791.17     20.28 o 
  -2  16   5        6.22        0.93     13.79 o 
  -1  16   5      225.26      231.63     15.68 o 
   0  16   5       51.25       58.35     11.13 o 
   1  16   5      308.35      358.86     16.43 o 
   2  16   5      193.60      184.33     10.84 o 
   3  16   5      158.15      168.35     11.51 o 
   4  16   5        0.20        1.09      5.97 o 
   5  16   5       57.29       57.87     18.28 o 
   6  16   5      178.34      188.73     15.99 o 
  -7  17   5        0.34       32.72     26.35 o 
  -6  17   5      122.83      100.71     13.39 o 
  -5  17   5       99.62       89.11     10.76 o 
  -4  17   5       19.86       20.39      8.33 o 
  -3  17   5       29.51        7.38      7.54 o 
  -2  17   5      765.98      798.60     29.24 o 
  -1  17   5      104.93      100.99     11.20 o 
   0  17   5      193.62      167.81     17.03 o 
   1  17   5        1.65        3.67      6.09 o 
   2  17   5       43.31       45.74      7.30 o 
   3  17   5        1.07        1.73      5.26 o 
   4  17   5      426.12      437.21     28.32 o 
   5  17   5        7.26        8.67     12.23 o 
   6  17   5        0.46      -22.97     22.97 o 
  -6  18   5       15.59        5.52      8.41 o 
  -5  18   5       61.57       67.35      8.86 o 
  -4  18   5        5.43       13.99      6.92 o 
  -3  18   5       52.59       20.51     17.59 o 
  -2  18   5       20.88        4.59      7.79 o 
  -1  18   5      125.31        0.76     13.44 o 
   0  18   5        0.63        9.51      8.13 o 
   1  18   5      207.39      236.89     24.06 o 
   2  18   5       15.45       29.60      8.75 o 
   3  18   5        4.80        1.96      8.26 o 
   4  18   5        7.61       -8.92     11.10 o 
  -4  19   5        3.73        0.40      6.97 o 
  -3  19   5       24.78        3.79     11.14 o 
  -2  19   5      181.99       41.96     38.92 o 
  -1  19   5       14.94        1.29      8.43 o 
   0  19   5       22.98       11.83     10.77 o 
   1  19   5        0.02       -9.90     10.70 o 
   2  19   5       25.65        6.85      7.17 o 
   3  19   5       18.48       14.42     14.29 o 
  -1  20   5       76.57       23.18     21.35 o 
   0  20   5        6.82        0.97      8.40 o 
 -12   0   6      364.99      404.66     28.53 o 
 -10   0   6      241.38      254.80     13.29 o 
  -8   0   6     2014.48     2069.72     36.27 o 
  -6   0   6     1531.21     1427.12     50.23 o 
  -4   0   6     5189.97     5630.79     96.52 o 
  -2   0   6     5799.85     5487.30     87.96 o 
   0   0   6     4650.72     4701.91     71.68 o 
   2   0   6    21712.25    21111.94    459.47 o 
   4   0   6      357.70      283.78      6.16 o 
   6   0   6      281.71      271.31     11.07 o 
   8   0   6     1480.08     1466.35     32.33 o 
  10   0   6      154.91      158.59      9.72 o 
 -13   1   6      330.75      290.47     11.98 o 
 -12   1   6       37.36       37.39      7.70 o 
 -11   1   6        2.87       -2.17      4.29 o 
 -10   1   6       18.85       19.37      6.05 o 
  -9   1   6     2373.92     2419.58     32.67 o 
  -8   1   6       92.04      104.06      5.22 o 
  -7   1   6      220.92      221.02      7.09 o 
  -6   1   6      281.57      258.17      6.74 o 
  -5   1   6     5607.80     5568.74     54.00 o 
  -4   1   6        2.22        1.31      2.28 o 
  -3   1   6       13.44       10.65      2.06 o 
  -2   1   6     1077.55     1164.61     26.76 o 
  -1   1   6     3371.53     3260.29     34.80 o 
   0   1   6     3694.36     3864.41     36.52 o 
   1   1   6    24091.89    22858.78    330.08 o 
   2   1   6      252.01      304.80      4.22 o 
   3   1   6      297.36      241.43      4.36 o 
   4   1   6       40.04       36.11      2.69 o 
   5   1   6     4041.85     4022.60     36.55 o 
   6   1   6      461.73      455.35      7.32 o 
   7   1   6      138.02      135.15      7.34 o 
   8   1   6        0.13        4.46      2.50 o 
   9   1   6      346.71      358.35     11.25 o 
  10   1   6        4.52        8.91      7.25 o 
  11   1   6      591.65      633.85     35.78 o 
 -13   2   6        2.20       11.72      5.90 o 
 -12   2   6      616.98      597.31     15.56 o 
 -11   2   6       16.32        2.71      4.85 o 
 -10   2   6      292.22      316.10      9.56 o 
  -9   2   6       43.53       41.25      5.88 o 
  -8   2   6     1485.91     1507.88     21.23 o 
  -7   2   6       96.40      111.65      5.87 o 
  -6   2   6     2733.43     2576.80     36.69 o 
  -5   2   6      377.96      421.05      9.10 o 
  -4   2   6     3105.46     3338.26     33.41 o 
  -3   2   6      110.68      138.42      7.36 o 
  -2   2   6     2830.26     2527.69     31.40 o 
  -1   2   6      291.55      314.62      6.13 o 
   0   2   6     1124.28     1098.26     15.92 o 
   1   2   6      258.72      309.74      7.19 o 
   2   2   6     6933.79     6616.29    120.85 o 
   3   2   6        0.70       -0.31      1.81 o 
   4   2   6     1119.40     1022.96     11.03 o 
   5   2   6       66.48       74.98      3.89 o 
   6   2   6      206.00      199.02      4.66 o 
   7   2   6        0.04        4.16      2.25 o 
   8   2   6      825.71      827.93      9.96 o 
   9   2   6       61.62       46.79      6.18 o 
  10   2   6        7.83        2.86      7.29 o 
  11   2   6       88.26       86.37     11.78 o 
 -12   3   6        7.72        6.44      5.95 o 
 -11   3   6       15.05       19.60      4.90 o 
 -10   3   6       37.43       36.53      5.42 o 
  -9   3   6      904.40      877.07     30.36 o 
  -8   3   6       25.46       32.90      4.84 o 
  -7   3   6       72.32       79.48      5.32 o 
  -6   3   6      349.38      333.77      7.67 o 
  -5   3   6     3389.33     3346.63     36.06 o 
  -4   3   6      591.02      651.53     10.71 o 
  -3   3   6     1639.93     1581.70     18.02 o 
  -2   3   6      742.44      798.25      7.82 o 
  -1   3   6     2652.74     2594.87     30.10 o 
   0   3   6      608.04      651.50      9.24 o 
   1   3   6     8352.25     8070.96     90.51 o 
   2   3   6       77.99       76.79      3.04 o 
   3   3   6     1143.72     1266.72     13.72 o 
   4   3   6      638.73      628.59      7.84 o 
   5   3   6     3444.11     3632.41     35.32 o 
   6   3   6       12.03       15.93      2.45 o 
   7   3   6       16.91       20.27      2.89 o 
   8   3   6        1.34       -0.55      2.01 o 
   9   3   6      122.00      139.12     10.36 o 
  10   3   6        5.91       15.69      9.87 o 
  11   3   6      496.31      529.59     20.69 o 
 -12   4   6      331.45      332.36     13.55 o 
 -11   4   6      185.55      177.43     23.79 o 
 -10   4   6      209.53      195.16      7.96 o 
  -9   4   6      567.77      544.11     11.52 o 
  -8   4   6     3660.02     3655.09     37.83 o 
  -7   4   6      958.00      964.64     11.76 o 
  -6   4   6     4765.94     4723.43     49.54 o 
  -5   4   6      639.20      634.74     10.36 o 
  -4   4   6      555.44      561.42      7.50 o 
  -3   4   6      579.37      630.06      7.05 o 
  -2   4   6     2946.42     2790.16     59.34 o 
  -1   4   6     1128.19     1281.14     16.42 o 
   0   4   6      823.22      759.81     13.43 o 
   1   4   6       16.09       21.29      1.64 o 
   2   4   6     3209.14     3143.35     31.29 o 
   3   4   6       47.78       46.77      4.48 o 
   4   4   6     2505.72     2507.39     22.93 o 
   5   4   6      282.88      284.76      7.35 o 
   6   4   6      553.77      577.82      6.29 o 
   7   4   6       72.71       85.34      9.59 o 
   8   4   6      532.24      538.91     21.62 o 
   9   4   6       31.18       17.44      7.85 o 
  10   4   6       22.66       27.95      8.38 o 
  11   4   6        5.91       16.92     12.95 o 
 -12   5   6       27.30       30.66     12.04 o 
 -11   5   6      366.13      361.46     11.33 o 
 -10   5   6        6.96       12.04      5.10 o 
  -9   5   6     1683.04     1699.36     21.75 o 
  -8   5   6      223.18      232.35      8.41 o 
  -7   5   6       37.71       48.52      4.69 o 
  -6   5   6      348.87      341.77      7.11 o 
  -5   5   6     4677.75     4591.06     52.56 o 
  -4   5   6      280.75      243.96      5.49 o 
  -3   5   6      414.10      387.65      6.06 o 
  -2   5   6      483.44      624.49     12.85 o 
  -1   5   6     3692.71     3733.50     48.70 o 
   0   5   6      126.61      172.43      5.95 o 
   1   5   6    13948.69    13406.17    179.25 o 
   2   5   6      247.57      239.84      5.21 o 
   3   5   6      306.85      310.89      4.93 o 
   4   5   6      891.30      862.74     21.83 o 
   5   5   6     6285.09     6287.97     62.99 o 
   6   5   6     1150.50     1103.89     59.56 o 
   7   5   6       21.78       23.34      6.22 o 
   8   5   6       78.67       97.85     13.03 o 
   9   5   6      129.96      120.23     10.92 o 
  10   5   6        2.37       -3.33      7.68 o 
  11   5   6     1019.34     1044.46     35.66 o 
 -12   6   6      338.39      367.70     23.74 o 
 -11   6   6        5.15        4.70      5.06 o 
 -10   6   6       82.86       94.36      7.02 o 
  -9   6   6      107.34      110.79      7.94 o 
  -8   6   6     3985.88     3996.66     49.14 o 
  -7   6   6      385.49      411.20     12.59 o 
  -6   6   6     1956.64     1945.20     25.62 o 
  -5   6   6        2.80        4.43      2.71 o 
  -4   6   6      108.29      102.03     10.25 o 
  -3   6   6     1002.91     1004.34     16.47 o 
  -2   6   6     5562.84     5363.19     65.84 o 
  -1   6   6       44.51       70.77      2.79 o 
   0   6   6      225.09      205.11      6.13 o 
   1   6   6      750.21      772.01      8.99 o 
   2   6   6     4854.12     4751.83     53.32 o 
   3   6   6       55.49       61.71      3.35 o 
   4   6   6     3385.11     3292.39     64.04 o 
   5   6   6      123.11      141.84      2.73 o 
   6   6   6      303.73      314.68     11.07 o 
   7   6   6      156.00      163.31     10.22 o 
   8   6   6      420.70      416.51     22.31 o 
   9   6   6       19.85       33.33     12.03 o 
  10   6   6      178.08      144.33     13.36 o 
 -12   7   6        0.11       11.61      8.44 o 
 -11   7   6      206.02      200.71     11.32 o 
 -10   7   6        7.22       12.10      4.59 o 
  -9   7   6     1325.10     1335.51     20.57 o 
  -8   7   6      196.25      182.27     14.55 o 
  -7   7   6       45.03       34.63      4.66 o 
  -6   7   6      244.44      223.97      8.83 o 
  -5   7   6     2044.40     2038.55     26.21 o 
  -4   7   6      132.47      133.13      6.45 o 
  -3   7   6     6175.76     6324.64     80.91 o 
  -2   7   6      157.81      180.95      5.26 o 
  -1   7   6      269.17      259.26     12.60 o 
   0   7   6       79.75       81.96      6.00 o 
   1   7   6     1235.06     1180.43     16.20 o 
   2   7   6      101.51      114.32      4.71 o 
   3   7   6      696.92      704.95      9.20 o 
   4   7   6       14.27       16.40      2.17 o 
   5   7   6     1794.84     1790.50     29.52 o 
   6   7   6      100.65      112.28      8.20 o 
   7   7   6       61.92       69.54      8.00 o 
   8   7   6      275.30      256.55     13.05 o 
   9   7   6      119.75       96.87     12.91 o 
  10   7   6        5.42        7.30      9.52 o 
 -12   8   6      247.06      226.54     41.91 o 
 -11   8   6       23.31       21.67     13.52 o 
 -10   8   6       23.66       31.98      6.94 o 
  -9   8   6       15.25       16.60      5.65 o 
  -8   8   6     1547.43     1538.14     33.29 o 
  -7   8   6      181.71      204.87      8.54 o 
  -6   8   6     3799.54     3730.70     58.05 o 
  -5   8   6      190.10      198.75      9.59 o 
  -4   8   6      346.16      354.32      8.73 o 
  -3   8   6       16.97       16.39      3.44 o 
  -2   8   6     1043.58      989.60     13.26 o 
  -1   8   6      292.71      318.12     10.29 o 
   0   8   6      148.00      163.11      9.03 o 
   1   8   6       59.89       63.99      5.33 o 
   2   8   6     2602.76     2650.54     35.49 o 
   3   8   6       36.52       38.98      3.39 o 
   4   8   6     1613.18     1593.91     15.02 o 
   5   8   6       29.79       26.06      5.71 o 
   6   8   6      574.12      585.43     28.61 o 
   7   8   6       13.45        3.52      5.77 o 
   8   8   6      361.88      361.72     15.69 o 
   9   8   6       60.05       18.18     10.39 o 
  10   8   6       82.17       85.65     21.04 o 
 -11   9   6       90.69       87.23     23.40 o 
 -10   9   6       18.83       15.12      5.53 o 
  -9   9   6      803.48      802.54     15.22 o 
  -8   9   6      147.43      164.93      9.35 o 
  -7   9   6       23.81       22.16      5.07 o 
  -6   9   6        1.65       -4.14      4.14 o 
  -5   9   6     2382.75     2420.92     33.68 o 
  -4   9   6      974.61      947.60     16.96 o 
  -3   9   6     1182.29     1162.43     17.16 o 
  -2   9   6      440.69      481.39     10.74 o 
  -1   9   6     1901.16     2037.06     36.97 o 
   0   9   6       32.55       43.10      5.90 o 
   1   9   6     2688.29     2707.41     38.95 o 
   2   9   6      302.34      316.43     12.16 o 
   3   9   6        0.07        0.84      2.28 o 
   4   9   6      203.99      208.45      8.14 o 
   5   9   6     2349.49     2391.05     37.77 o 
   6   9   6       28.64       28.00      6.26 o 
   7   9   6      165.69      168.80     11.00 o 
   8   9   6       24.04       39.81      8.98 o 
   9   9   6      263.73      282.16     14.92 o 
  10   9   6        9.25       13.13     10.83 o 
 -11  10   6      164.07      191.00     16.85 o 
 -10  10   6        1.74        0.02      8.39 o 
  -9  10   6        0.41       -3.41      4.40 o 
  -8  10   6      907.23      850.19     15.05 o 
  -7  10   6      351.11      353.03      9.46 o 
  -6  10   6     1553.71     1506.55     21.21 o 
  -5  10   6     2452.50     2375.98     31.79 o 
  -4  10   6      182.81      229.00     10.47 o 
  -3  10   6       10.84        6.37      3.41 o 
  -2  10   6     1053.46     1022.16     15.81 o 
  -1  10   6     1078.40     1169.32     23.53 o 
   0  10   6       90.58       98.94     10.55 o 
   1  10   6       58.58       58.95      6.19 o 
   2  10   6     2691.74     2759.01     40.59 o 
   3  10   6      129.98      117.61      4.60 o 
   4  10   6     1265.19     1262.49     24.05 o 
   5  10   6      230.69      216.01     14.12 o 
   6  10   6       25.30       16.23      7.19 o 
   7  10   6       99.33       95.94      9.53 o 
   8  10   6      462.99      542.73     18.86 o 
   9  10   6      109.17       88.98     22.83 o 
 -11  11   6      114.60      120.39     14.24 o 
 -10  11   6       13.84       20.21      9.71 o 
  -9  11   6      246.37      240.88     11.18 o 
  -8  11   6       69.18       60.32      8.81 o 
  -7  11   6        6.88       11.40      5.92 o 
  -6  11   6        6.09        9.28      5.03 o 
  -5  11   6     2753.56     2773.85     44.38 o 
  -4  11   6      116.96      117.36      6.59 o 
  -3  11   6      219.20      229.66      8.51 o 
  -2  11   6      162.30      178.24      6.79 o 
  -1  11   6      519.66      521.07     15.93 o 
   0  11   6      176.38      186.63      9.96 o 
   1  11   6     1845.38     1885.33     29.79 o 
   2  11   6      266.71      277.66     13.08 o 
   3  11   6        2.59        6.45      3.48 o 
   4  11   6      463.14      483.77      6.88 o 
   5  11   6      630.76      665.96     23.50 o 
   6  11   6       41.82       50.77      8.53 o 
   7  11   6      423.96      439.81     16.89 o 
   8  11   6       15.81       16.20      7.99 o 
   9  11   6       31.25       13.80      9.40 o 
 -10  12   6       74.80       70.43     11.97 o 
  -9  12   6       26.41       23.75      5.57 o 
  -8  12   6      536.86      520.95     13.82 o 
  -7  12   6      103.11       94.74      7.49 o 
  -6  12   6      611.69      636.88     16.05 o 
  -5  12   6      225.97      204.32      8.62 o 
  -4  12   6      174.21      176.90      7.20 o 
  -3  12   6        2.58       -1.36      3.73 o 
  -2  12   6     1357.50     1413.93     31.02 o 
  -1  12   6      232.31      248.72     12.43 o 
   0  12   6      145.00      156.55     12.77 o 
   1  12   6       27.27       42.97      5.82 o 
   2  12   6     2914.36     3028.39     48.78 o 
   3  12   6       45.29       40.66      5.81 o 
   4  12   6        4.65        2.63      2.63 o 
   5  12   6       13.72        9.90      5.14 o 
   6  12   6      198.26      199.98     15.34 o 
   7  12   6        7.82       18.88     10.89 o 
   8  12   6      682.59      682.19     28.52 o 
   9  12   6       66.04      122.58     27.29 o 
 -10  13   6        0.21       -0.78      8.89 o 
  -9  13   6      277.55      335.42     20.44 o 
  -8  13   6        5.64        6.73      5.96 o 
  -7  13   6       19.74       16.08      6.15 o 
  -6  13   6       11.68       -1.25      4.80 o 
  -5  13   6     1310.92     1340.14     22.97 o 
  -4  13   6        1.79        0.41      4.81 o 
  -3  13   6       17.16       24.82      5.44 o 
  -2  13   6       30.25       12.66      7.83 o 
  -1  13   6      709.68      737.94     21.44 o 
   0  13   6       21.20       30.45      6.26 o 
   1  13   6     1690.76     1756.14     34.16 o 
   2  13   6       33.16       48.53     12.89 o 
   3  13   6       25.64       33.58      6.29 o 
   4  13   6        0.20       -0.16      3.65 o 
   5  13   6      162.98      159.97     15.51 o 
   6  13   6      178.40      181.19     12.44 o 
   7  13   6      263.27      250.06     16.23 o 
   8  13   6        1.51       -5.50      8.66 o 
  -9  14   6        2.70        4.01     12.77 o 
  -8  14   6       98.91       81.96      7.10 o 
  -7  14   6       16.81       33.56      6.19 o 
  -6  14   6      158.27      184.79     12.28 o 
  -5  14   6        0.24       -3.82      5.37 o 
  -4  14   6      338.63      324.30     13.90 o 
  -3  14   6      215.95      204.03      9.36 o 
  -2  14   6      370.03      399.99     17.72 o 
  -1  14   6       19.70       19.14      8.74 o 
   0  14   6       51.24       53.71      7.73 o 
   1  14   6      142.31      130.62     12.85 o 
   2  14   6     1203.27     1274.16     31.74 o 
   3  14   6       71.37       78.71      6.86 o 
   4  14   6      504.99      501.29     11.09 o 
   5  14   6      142.42      113.99     11.38 o 
   6  14   6      107.65      108.28     11.33 o 
   7  14   6      131.30      116.29     12.63 o 
  -8  15   6        0.38       -9.17     15.31 o 
  -7  15   6        2.18        9.69      6.43 o 
  -6  15   6       10.97       12.20      7.78 o 
  -5  15   6      521.81      512.99     16.69 o 
  -4  15   6      274.28      277.29     10.45 o 
  -3  15   6      379.57      379.93     14.22 o 
  -2  15   6      145.02      137.51     13.47 o 
  -1  15   6      287.70      336.43     15.15 o 
   0  15   6       96.80       94.93     13.08 o 
   1  15   6      290.48      315.38     13.05 o 
   2  15   6      129.78      155.19      9.27 o 
   3  15   6       47.11       41.94      8.68 o 
   4  15   6      321.18      310.17     11.41 o 
   5  15   6       75.90       88.08     10.62 o 
   6  15   6      347.43      356.32     18.90 o 
   7  15   6       84.87       97.73     15.04 o 
  -7  16   6        0.41        4.91      6.75 o 
  -6  16   6      276.22      279.01     13.37 o 
  -5  16   6        9.09        4.24      5.58 o 
  -4  16   6       20.16       31.75      6.27 o 
  -3  16   6       40.44       52.48      8.15 o 
  -2  16   6      821.83      937.70     31.01 o 
  -1  16   6      150.56      157.20     13.65 o 
   0  16   6       26.54       26.82      8.85 o 
   1  16   6        0.39       -4.64      8.12 o 
   2  16   6      385.56      381.09     13.83 o 
   3  16   6       24.59       27.97      6.79 o 
   4  16   6      261.27      276.08     21.06 o 
   5  16   6        0.21        6.77     12.21 o 
   6  16   6       45.99       41.76     12.24 o 
  -7  17   6        0.04        3.06      7.21 o 
  -6  17   6       10.96        7.77      6.24 o 
  -5  17   6      239.17      249.07     17.37 o 
  -4  17   6        0.59        2.91      5.32 o 
  -3  17   6       65.15       59.21     13.92 o 
  -2  17   6        1.52       -1.24      7.09 o 
  -1  17   6      205.88      198.20     22.10 o 
   0  17   6        0.52        3.90      8.51 o 
   1  17   6      159.64      159.00     13.23 o 
   2  17   6       19.77       26.49      8.29 o 
   3  17   6       71.79       52.75     10.06 o 
   4  17   6        4.06       13.90     14.18 o 
   5  17   6      175.37      183.72     23.20 o 
  -5  18   6       23.95       30.49     10.84 o 
  -4  18   6       88.58       87.14     10.98 o 
  -3  18   6        1.07        4.26      8.94 o 
  -2  18   6      370.28      425.37     26.94 o 
  -1  18   6      114.60       28.12     32.01 o 
   0  18   6       29.44       19.23     11.71 o 
   1  18   6        7.59       10.11      7.18 o 
   2  18   6       98.61       94.91     11.44 o 
   3  18   6        0.86       -1.75      9.68 o 
   4  18   6      262.01      265.38     34.57 o 
  -4  19   6       47.38       62.01     14.62 o 
  -3  19   6      120.20       48.83     33.41 o 
  -2  19   6       12.72        5.69      8.55 o 
  -1  19   6       81.23       49.74     32.74 o 
   0  19   6        0.95        1.48      9.66 o 
   1  19   6       80.22       89.89     13.73 o 
   2  19   6       12.45       12.94      7.18 o 
 -11   0   7      407.48      414.39     20.30 o 
  -9   0   7     2115.96     2062.30     48.17 o 
  -7   0   7     1723.28     1761.72     30.64 o 
  -5   0   7     5079.76     4983.42     74.40 o 
  -3   0   7       28.66       57.27      5.59 o 
  -1   0   7     6277.37     6198.73     99.12 o 
   1   0   7    18022.57    17006.57    346.80 o 
   3   0   7       68.07       71.40      3.99 o 
   5   0   7       72.81       86.90      5.27 o 
   7   0   7      777.55      767.86     17.37 o 
   9   0   7      519.13      525.35     13.11 o 
  11   0   7      370.73      374.01     41.01 o 
 -12   1   7      525.61      512.13     14.09 o 
 -11   1   7       20.74       21.74      6.26 o 
 -10   1   7        0.58       -1.97      4.61 o 
  -9   1   7        1.34        8.67      4.43 o 
  -8   1   7     3547.63     3513.82     42.33 o 
  -7   1   7       10.02       14.90      3.43 o 
  -6   1   7      585.55      553.50     10.15 o 
  -5   1   7       23.41       28.63      3.21 o 
  -4   1   7       35.64       69.37      3.41 o 
  -3   1   7      492.61      570.65     12.92 o 
  -2   1   7     1170.58      914.44     12.57 o 
  -1   1   7      223.38      244.51      7.32 o 
   0   1   7       11.85       16.11      4.25 o 
   1   1   7     1830.56     1867.81     16.84 o 
   2   1   7     6590.50     6319.58     73.87 o 
   3   1   7      209.40      226.09      4.57 o 
   4   1   7      105.27       91.08      3.35 o 
   5   1   7      168.39      167.47      4.26 o 
   6   1   7       63.15       63.28      4.27 o 
   7   1   7        0.10        1.96      2.64 o 
   8   1   7     1384.01     1372.67     21.72 o 
   9   1   7       25.13       15.91      3.52 o 
  10   1   7      186.43      177.49     12.01 o 
  11   1   7       92.76      110.33     18.67 o 
 -12   2   7       32.55       28.37      6.57 o 
 -11   2   7      321.15      356.74     13.09 o 
 -10   2   7       34.81       36.88      5.54 o 
  -9   2   7     1036.09     1033.79     15.93 o 
  -8   2   7       64.72       66.96      6.48 o 
  -7   2   7      306.56      304.64      7.12 o 
  -6   2   7      164.87      173.97      5.23 o 
  -5   2   7     1810.90     1801.03     21.30 o 
  -4   2   7       14.45       11.54      2.42 o 
  -3   2   7     3753.53     3795.10     46.10 o 
  -2   2   7     1244.62     1476.50     21.30 o 
  -1   2   7     3059.66     2821.70     31.19 o 
   0   2   7     2486.17     2558.38     67.81 o 
   1   2   7     6555.94     6487.93     73.24 o 
   2   2   7      280.51      320.01      5.66 o 
   3   2   7      645.06      647.56      7.58 o 
   4   2   7      100.53      114.21      3.78 o 
   5   2   7       60.52       64.05      4.32 o 
   6   2   7      157.06      170.17      4.83 o 
   7   2   7      340.42      367.03      8.37 o 
   8   2   7      132.62      122.06      5.29 o 
   9   2   7      177.48      178.12     12.64 o 
  10   2   7        1.70        4.62      5.16 o 
  11   2   7      438.11      430.59     29.31 o 
 -12   3   7      379.00      365.10     16.85 o 
 -11   3   7        6.94        2.15      4.89 o 
 -10   3   7       33.54       43.58      5.93 o 
  -9   3   7      151.29      135.54      7.09 o 
  -8   3   7     1671.70     1648.84     22.54 o 
  -7   3   7      277.23      271.97      8.86 o 
  -6   3   7      618.17      616.12     13.43 o 
  -5   3   7      417.77      479.93     11.47 o 
  -4   3   7       75.69       63.21      4.01 o 
  -3   3   7      311.89      387.63      6.50 o 
  -2   3   7      185.41       96.92      4.69 o 
  -1   3   7       33.33       39.19      4.02 o 
   0   3   7      553.32      598.22     12.30 o 
   1   3   7      877.93      980.58     18.60 o 
   2   3   7     2399.78     2158.64     21.95 o 
   3   3   7      220.24      251.52      6.50 o 
   4   3   7      778.81      763.21      9.32 o 
   5   3   7        2.59        3.26      2.99 o 
   6   3   7      254.86      284.76      5.96 o 
   7   3   7        3.25        8.48      3.19 o 
   8   3   7     1026.43      991.38     22.94 o 
   9   3   7        0.26       -3.36      8.31 o 
  10   3   7       43.23       42.88      8.79 o 
  11   3   7        5.42        7.45     10.80 o 
 -12   4   7        7.19       11.51      5.28 o 
 -11   4   7      619.95      616.49     15.66 o 
 -10   4   7      128.60      123.11      7.68 o 
  -9   4   7      506.01      502.19     11.58 o 
  -8   4   7       14.22       23.79      5.05 o 
  -7   4   7      229.49      219.00      8.68 o 
  -6   4   7      161.70      176.47      6.73 o 
  -5   4   7     3260.01     3221.61     35.34 o 
  -4   4   7      261.12      236.92      7.98 o 
  -3   4   7      308.42      293.34      6.69 o 
  -2   4   7       80.64       77.82      5.75 o 
  -1   4   7     4521.04     4430.74     57.14 o 
   0   4   7       31.06       31.42      4.74 o 
   1   4   7     6500.14     6373.39     62.64 o 
   2   4   7     1050.22     1101.01     13.04 o 
   3   4   7       34.95       40.54      3.49 o 
   4   4   7      290.37      271.29      6.08 o 
   5   4   7     1777.66     1763.71     18.66 o 
   6   4   7       39.69       41.18      4.08 o 
   7   4   7       49.97       44.99      4.74 o 
   8   4   7       23.53        7.82      6.70 o 
   9   4   7      113.42      102.51     10.34 o 
  10   4   7       25.76       17.27     11.68 o 
 -12   5   7      351.17      356.43     14.08 o 
 -11   5   7      113.84      110.31     16.22 o 
 -10   5   7        5.50        6.81      4.66 o 
  -9   5   7       99.60       92.75      7.18 o 
  -8   5   7     4703.04     4753.44     97.10 o 
  -7   5   7        0.26        4.28      3.31 o 
  -6   5   7       13.55       13.43      4.37 o 
  -5   5   7       32.05       31.92      3.96 o 
  -4   5   7      957.09      993.14     16.90 o 
  -3   5   7       94.39       92.10      7.08 o 
  -2   5   7     6101.96     5854.55     89.10 o 
  -1   5   7     1215.23     1255.61     18.28 o 
   0   5   7      120.82      171.69     10.37 o 
   1   5   7        0.47        2.24      1.74 o 
   2   5   7     3657.40     3383.56     36.22 o 
   3   5   7        2.20        1.29      2.71 o 
   4   5   7     2341.45     2378.92     29.16 o 
   5   5   7       76.20       80.21      4.13 o 
   6   5   7        2.65        5.46      4.58 o 
   7   5   7       11.29        9.10      6.53 o 
   8   5   7     1027.65     1057.45     26.32 o 
   9   5   7       99.18       84.60     11.63 o 
  10   5   7      129.34      121.27     16.58 o 
 -12   6   7        4.00       -1.03      8.31 o 
 -11   6   7      690.80      687.98     27.83 o 
 -10   6   7       10.05       16.76      5.66 o 
  -9   6   7      961.45     1000.60     19.41 o 
  -8   6   7       57.87       55.58      5.60 o 
  -7   6   7       55.49       48.18      5.19 o 
  -6   6   7      342.18      337.59     11.31 o 
  -5   6   7     2463.74     2387.60     40.79 o 
  -4   6   7       20.02       21.30      3.78 o 
  -3   6   7     1351.80     1222.24     21.27 o 
  -2   6   7      303.79      310.22      5.79 o 
  -1   6   7     2214.86     2203.52     18.75 o 
   0   6   7        3.40        3.58      2.26 o 
   1   6   7      844.19      771.13      9.65 o 
   2   6   7        0.14        2.51      2.58 o 
   3   6   7     1354.33     1351.14     27.42 o 
   4   6   7      201.53      211.34      6.51 o 
   5   6   7      891.85      856.95      8.77 o 
   6   6   7       35.75       40.22     10.50 o 
   7   6   7       15.18       12.10      6.67 o 
   8   6   7       30.92       29.39     13.87 o 
   9   6   7      249.12      265.18     15.20 o 
  10   6   7       35.38       18.70      9.94 o 
 -12   7   7      265.24      242.97     42.39 o 
 -11   7   7        0.36       10.59      6.74 o 
 -10   7   7       36.63       34.95      5.67 o 
  -9   7   7       10.84       10.36      4.99 o 
  -8   7   7     1571.20     1557.25     32.31 o 
  -7   7   7      665.78      618.13     13.79 o 
  -6   7   7       25.96       21.32      4.78 o 
  -5   7   7      360.43      360.38     11.70 o 
  -4   7   7     1050.42     1018.73     17.21 o 
  -3   7   7       28.95       24.72      4.01 o 
  -2   7   7     3785.36     3702.79     37.50 o 
  -1   7   7       60.02       52.80      2.76 o 
   0   7   7      101.13      119.42      6.03 o 
   1   7   7        4.12        2.99      2.11 o 
   2   7   7     2376.66     2357.33     25.50 o 
   3   7   7       57.58       53.85      4.27 o 
   4   7   7      810.49      805.49     14.28 o 
   5   7   7       17.44       16.69      2.37 o 
   6   7   7        5.92        1.26      4.91 o 
   7   7   7       11.86        8.48      7.31 o 
   8   7   7      552.47      553.22     19.82 o 
   9   7   7       19.38        9.43      9.17 o 
  10   7   7       51.50       45.99     10.76 o 
 -11   8   7      204.79      230.10     19.32 o 
 -10   8   7        6.94       -1.10      5.95 o 
  -9   8   7      858.47      885.36     20.31 o 
  -8   8   7      194.97      192.02     13.21 o 
  -7   8   7       16.31       14.70      4.67 o 
  -6   8   7       14.53       16.44      5.46 o 
  -5   8   7       13.94       19.85      5.75 o 
  -4   8   7      146.77      164.56      7.60 o 
  -3   8   7      354.70      342.99      8.14 o 
  -2   8   7      880.15      952.81     17.02 o 
  -1   8   7     1594.93     1720.97     21.88 o 
   0   8   7        0.47        6.55      4.79 o 
   1   8   7     1743.60     1712.45     26.68 o 
   2   8   7       72.88       84.25      4.45 o 
   3   8   7      168.64      169.52      5.46 o 
   4   8   7      610.18      630.91      9.55 o 
   5   8   7      814.85      820.11      8.37 o 
   6   8   7       11.42       13.89      8.90 o 
   7   8   7       19.02       23.28      7.29 o 
   8   8   7       26.39       38.78     11.00 o 
   9   8   7      400.28      391.77     21.30 o 
  10   8   7        2.23       13.68      9.94 o 
 -11   9   7       21.66        8.20      8.21 o 
 -10   9   7       10.76        9.98      5.84 o 
  -9   9   7        0.90       -4.05      5.01 o 
  -8   9   7     1186.16     1204.95     22.92 o 
  -7   9   7       11.65       18.16      6.18 o 
  -6   9   7     1541.50     1569.58     33.63 o 
  -5   9   7      940.66      900.19     15.19 o 
  -4   9   7      756.90      796.52     14.20 o 
  -3   9   7       93.60       88.96      5.21 o 
  -2   9   7     1122.09     1135.98     15.14 o 
  -1   9   7     1000.86     1033.15     28.47 o 
   0   9   7       30.91       29.82      7.01 o 
   1   9   7      286.26      302.56     11.35 o 
   2   9   7      834.07      808.27     10.91 o 
   3   9   7        0.43        0.77      2.61 o 
   4   9   7     1560.50     1679.28     26.23 o 
   5   9   7      248.18      233.16      9.92 o 
   6   9   7       16.60       22.89      7.39 o 
   7   9   7       86.31       71.65     12.86 o 
   8   9   7      374.45      409.03     32.58 o 
   9   9   7       39.52       26.42     13.04 o 
 -11  10   7      242.72      231.05     28.67 o 
 -10  10   7        3.95        1.94      4.68 o 
  -9  10   7      582.40      604.73     16.89 o 
  -8  10   7      129.59      132.03     26.06 o 
  -7  10   7       79.38       85.09      6.56 o 
  -6  10   7       83.83       75.26      5.70 o 
  -5  10   7     2122.01     2129.98     29.58 o 
  -4  10   7      329.83      341.84      8.67 o 
  -3  10   7        5.00        8.95      4.07 o 
  -2  10   7      282.61      269.20     20.22 o 
  -1  10   7     1228.05     1265.82     27.79 o 
   0  10   7      288.89      290.40     11.54 o 
   1  10   7     1241.32     1243.64     22.32 o 
   2  10   7      155.67      172.66     10.80 o 
   3  10   7        0.31        0.45      4.26 o 
   4  10   7     2018.39     1936.57     47.27 o 
   5  10   7      385.68      382.41     31.65 o 
   6  10   7       41.60       48.18     10.44 o 
   7  10   7       72.19       68.96     10.84 o 
   8  10   7        5.32        2.10      8.18 o 
   9  10   7      181.47      172.89     21.55 o 
 -10  11   7        3.91       -2.51      8.55 o 
  -9  11   7       17.42       34.83      5.77 o 
  -8  11   7      655.98      675.98     19.12 o 
  -7  11   7       10.05        9.39      5.53 o 
  -6  11   7      114.77      139.05     11.09 o 
  -5  11   7      409.07      372.64     17.27 o 
  -4  11   7       25.77       27.70      6.07 o 
  -3  11   7       54.42       36.76      4.62 o 
  -2  11   7     1877.44     1837.28     27.76 o 
  -1  11   7      799.90      827.24     21.53 o 
   0  11   7       22.05       23.61      9.07 o 
   1  11   7       65.36       69.11      7.43 o 
   2  11   7     1266.34     1256.44     23.38 o 
   3  11   7        0.54        3.50      3.78 o 
   4  11   7       95.91       82.79      9.32 o 
   5  11   7      244.76      267.86     13.95 o 
   6  11   7      156.35      165.70     12.11 o 
   7  11   7       30.39       35.50      9.11 o 
   8  11   7      632.30      678.44     34.01 o 
   9  11   7       77.53       82.92     14.75 o 
 -10  12   7        1.06        2.97      7.94 o 
  -9  12   7      110.52       87.76      8.79 o 
  -8  12   7        5.25        8.15      5.37 o 
  -7  12   7       57.45       56.18      6.53 o 
  -6  12   7        6.62        6.17      4.10 o 
  -5  12   7      835.45      866.05     17.85 o 
  -4  12   7       46.78       51.93      5.35 o 
  -3  12   7       80.96       81.46      6.79 o 
  -2  12   7       57.59       41.64      6.01 o 
  -1  12   7      624.15      646.27     21.88 o 
   0  12   7      108.26      124.31      9.76 o 
   1  12   7     1663.45     1675.90     29.50 o 
   2  12   7       11.10       17.68      7.69 o 
   3  12   7        5.05       12.17      5.68 o 
   4  12   7       60.19       53.54      7.19 o 
   5  12   7      315.44      363.05     24.05 o 
   6  12   7       10.10       18.05     11.01 o 
   7  12   7      412.80      408.51     26.02 o 
   8  12   7        1.53        5.83      9.35 o 
  -9  13   7        1.56       -2.36      8.48 o 
  -8  13   7      408.74      373.19     14.98 o 
  -7  13   7       11.45       15.20      7.17 o 
  -6  13   7      411.97      413.55     11.89 o 
  -5  13   7      176.99      188.71     10.35 o 
  -4  13   7        5.87        6.16      4.63 o 
  -3  13   7       18.70       16.60      4.55 o 
  -2  13   7      531.16      579.30     20.64 o 
  -1  13   7       16.03       26.98      7.81 o 
   0  13   7       26.71       34.64      7.74 o 
   1  13   7       14.22       17.06      5.69 o 
   2  13   7      742.93      775.06     19.73 o 
   3  13   7       17.71       17.49      8.39 o 
   4  13   7       30.23       34.07      7.05 o 
   5  13   7      225.55      237.31     13.82 o 
   6  13   7       15.54       25.86     10.36 o 
   7  13   7       16.11       -4.35      8.21 o 
   8  13   7      406.58      421.90     24.22 o 
  -9  14   7      228.09      227.23     18.79 o 
  -8  14   7        1.97        4.78      4.98 o 
  -7  14   7      130.00      140.73      9.93 o 
  -6  14   7       15.95       11.27      7.50 o 
  -5  14   7      707.25      726.44     24.85 o 
  -4  14   7      276.26      275.80     10.76 o 
  -3  14   7       66.11       78.51      7.71 o 
  -2  14   7        0.05       -3.69      4.55 o 
  -1  14   7      154.21      182.72     11.68 o 
   0  14   7       63.44       63.51      8.15 o 
   1  14   7      293.63      317.20     14.43 o 
   2  14   7      230.51      225.54     11.92 o 
   3  14   7        9.90        8.49      5.66 o 
   4  14   7      122.72      106.77     11.04 o 
   5  14   7      313.72      346.04     17.06 o 
   6  14   7      174.14      183.51     14.78 o 
   7  14   7      150.39      140.41     16.13 o 
  -8  15   7       38.99       30.70      6.18 o 
  -7  15   7       29.73       23.41     13.02 o 
  -6  15   7      198.65      204.40     13.09 o 
  -5  15   7       63.39       58.01      7.68 o 
  -4  15   7      262.69      272.72     11.85 o 
  -3  15   7       95.46      106.68      8.57 o 
  -2  15   7      899.98      917.89     19.85 o 
  -1  15   7       69.71       81.94     12.88 o 
   0  15   7       32.32       41.10      7.94 o 
   1  15   7       54.57       45.84     10.82 o 
   2  15   7      286.20      287.56     17.09 o 
   3  15   7      289.48      301.00     16.26 o 
   4  15   7      136.79      150.00     12.64 o 
   5  15   7       69.21       69.96     23.56 o 
   6  15   7       67.83       79.86     15.55 o 
  -7  16   7       31.29       24.50     11.62 o 
  -6  16   7        7.38        8.51      6.57 o 
  -5  16   7      199.13      235.92     18.77 o 
  -4  16   7      131.04      122.28      9.78 o 
  -3  16   7        5.38       -1.02      6.05 o 
  -2  16   7        1.86        3.95      5.13 o 
  -1  16   7      228.41      285.13     21.19 o 
   0  16   7        0.66        7.63      8.50 o 
   1  16   7       51.13       64.00     10.71 o 
   2  16   7       43.67       40.08      8.38 o 
   3  16   7        0.33        8.76      7.76 o 
   4  16   7       65.96       79.80     19.54 o 
   5  16   7      375.79      357.67     24.83 o 
  -6  17   7       86.83       81.67     10.89 o 
  -5  17   7       17.94       21.86      8.75 o 
  -4  17   7      127.08      113.30     13.35 o 
  -3  17   7        0.71        3.54      6.12 o 
  -2  17   7      583.49      590.21     18.76 o 
  -1  17   7      143.52      142.37     18.75 o 
   0  17   7        1.42       -5.27      7.97 o 
   1  17   7       65.79       72.00     11.02 o 
   2  17   7      169.75      177.74     12.97 o 
   3  17   7        0.67       -4.02      6.01 o 
   4  17   7      145.69      133.79     27.43 o 
  -5  18   7      185.33      155.99     14.85 o 
  -4  18   7        6.06        7.89     10.62 o 
  -3  18   7       40.99       44.72     12.08 o 
  -2  18   7        5.62       -2.13      7.83 o 
  -1  18   7      108.54       89.05     37.53 o 
   0  18   7        4.32       11.14      8.41 o 
   1  18   7       92.58      100.29     15.61 o 
   2  18   7        0.68       -3.22      6.91 o 
   3  18   7        1.80       -8.95     32.81 o 
  -3  19   7       21.27        5.40      8.88 o 
  -2  19   7      213.17       73.13     61.35 o 
  -1  19   7       49.96       11.16     16.37 o 
   0  19   7        2.88        1.45      8.08 o 
   1  19   7        0.09        4.93     14.97 o 
 -12   0   8      699.76      723.26     27.13 o 
 -10   0   8      580.48      558.35     23.02 o 
  -8   0   8     5461.82     5549.74    169.67 o 
  -6   0   8     1533.75     1484.96     23.96 o 
  -4   0   8       32.93       28.24      4.36 o 
  -2   0   8     9560.41     9751.27    180.79 o 
   0   0   8        0.24        1.64      3.59 o 
   2   0   8     6541.80     6162.65    102.91 o 
   4   0   8     1189.54     1212.15     17.50 o 
   6   0   8      573.77      539.87     11.57 o 
   8   0   8     1744.39     1752.25     28.04 o 
  10   0   8       45.86       53.72     13.95 o 
 -12   1   8       42.70       36.75      7.16 o 
 -11   1   8      486.34      516.45     13.23 o 
 -10   1   8        0.79        6.31      4.85 o 
  -9   1   8      657.18      638.67     24.10 o 
  -8   1   8       76.15       81.85      7.40 o 
  -7   1   8      421.18      445.59      9.33 o 
  -6   1   8       96.40       99.60      4.97 o 
  -5   1   8     3281.90     3218.38     35.20 o 
  -4   1   8      222.18      250.20      6.72 o 
  -3   1   8        4.22        9.59      3.26 o 
  -2   1   8      440.77      467.62      9.79 o 
  -1   1   8     6701.29     6669.50     84.86 o 
   0   1   8      168.29      185.84      4.75 o 
   1   1   8     2105.76     2045.54     19.25 o 
   2   1   8      210.02      217.36      7.53 o 
   3   1   8     3096.02     3096.48     31.29 o 
   4   1   8       16.72       21.32      3.23 o 
   5   1   8     3251.00     3188.59     30.23 o 
   6   1   8        2.51        1.39      2.61 o 
   7   1   8     1522.64     1457.77     35.39 o 
   8   1   8        3.14        6.34      3.23 o 
   9   1   8     1101.33     1071.41     17.56 o 
  10   1   8       38.89       50.71     16.66 o 
 -12   2   8      422.06      437.05     13.29 o 
 -11   2   8        0.15       14.05      5.84 o 
 -10   2   8      209.32      216.94     12.14 o 
  -9   2   8        0.25        3.81      4.38 o 
  -8   2   8      585.78      603.28     14.29 o 
  -7   2   8       18.94       22.03      4.51 o 
  -6   2   8      319.31      323.32      9.29 o 
  -5   2   8       87.76       84.81      5.34 o 
  -4   2   8       40.32       72.30      3.67 o 
  -3   2   8      462.18      564.97      9.28 o 
  -2   2   8     3142.92     2927.64     38.57 o 
  -1   2   8      104.94      126.09      5.91 o 
   0   2   8        0.40       -0.02      1.24 o 
   1   2   8       79.02       65.21      3.16 o 
   2   2   8     2119.97     2018.39     19.02 o 
   3   2   8      128.00      135.70      4.17 o 
   4   2   8      407.76      406.23      6.34 o 
   5   2   8       25.12       21.06      2.89 o 
   6   2   8      649.91      644.79      9.61 o 
   7   2   8       11.92       16.17      3.19 o 
   8   2   8     1535.02     1533.30     19.21 o 
   9   2   8       73.59       87.53      7.93 o 
  10   2   8       96.38      100.91     11.11 o 
 -12   3   8       53.82       33.51      7.79 o 
 -11   3   8      772.18      786.48     20.25 o 
 -10   3   8       24.91       27.49      5.86 o 
  -9   3   8      311.00      332.25     10.80 o 
  -8   3   8      517.74      504.85     11.98 o 
  -7   3   8        2.08        0.44      3.14 o 
  -6   3   8      373.33      362.61      9.33 o 
  -5   3   8      933.67      889.30     13.08 o 
  -4   3   8     1007.46      982.15     18.21 o 
  -3   3   8        8.08       14.93      2.80 o 
  -2   3   8      246.85      274.66      3.06 o 
  -1   3   8     6151.90     6025.34     83.69 o 
   0   3   8      259.37      303.63     13.43 o 
   1   3   8     3077.99     3132.02     42.37 o 
   2   3   8      618.28      646.87      9.51 o 
   3   3   8       91.95      102.10      5.84 o 
   4   3   8        3.06        5.11      2.44 o 
   5   3   8     1672.46     1675.18     20.98 o 
   6   3   8      166.04      156.61      6.92 o 
   7   3   8       60.95       76.43      5.62 o 
   8   3   8       14.90       11.70      3.70 o 
   9   3   8      625.73      669.13     23.28 o 
  10   3   8       57.50       54.95      9.16 o 
 -12   4   8      359.48      368.94     14.42 o 
 -11   4   8       50.82       54.11      6.69 o 
 -10   4   8      120.04      121.34      8.93 o 
  -9   4   8       27.53       30.91      5.87 o 
  -8   4   8     2225.88     2293.55     45.07 o 
  -7   4   8      451.27      418.43     15.63 o 
  -6   4   8      892.55      871.87     14.96 o 
  -5   4   8      195.76      206.30      6.72 o 
  -4   4   8      524.49      529.27     11.94 o 
  -3   4   8      537.46      481.39      7.93 o 
  -2   4   8     3520.11     3542.35     51.95 o 
  -1   4   8      217.04      218.32      7.57 o 
   0   4   8      153.71      133.60     10.72 o 
   1   4   8      506.22      577.91     10.27 o 
   2   4   8      741.61      623.75      7.19 o 
   3   4   8        1.04        4.38      2.52 o 
   4   4   8     1954.55     1967.61     25.59 o 
   5   4   8       23.97       27.34      3.27 o 
   6   4   8      570.47      603.09      9.24 o 
   7   4   8        3.73        3.96      2.31 o 
   8   4   8     1168.98     1134.35     39.86 o 
   9   4   8       22.03       25.65      8.73 o 
  10   4   8       10.02       20.70      8.53 o 
 -12   5   8       30.25       33.84      7.27 o 
 -11   5   8     1051.68     1044.96     22.87 o 
 -10   5   8       37.45       55.76      6.73 o 
  -9   5   8      743.02      775.07     16.59 o 
  -8   5   8        2.67        1.34      3.83 o 
  -7   5   8       76.21       68.50      5.92 o 
  -6   5   8      214.20      209.35      6.68 o 
  -5   5   8     4053.65     4036.95     52.43 o 
  -4   5   8       45.56       58.91      3.85 o 
  -3   5   8      447.86      450.24     11.78 o 
  -2   5   8        8.47       27.10      5.60 o 
  -1   5   8     4763.11     4673.47     77.44 o 
   0   5   8     2945.46     3018.82     37.39 o 
   1   5   8     2175.75     2163.49     24.97 o 
   2   5   8     1169.24     1202.75     13.98 o 
   3   5   8       53.95       63.71      3.51 o 
   4   5   8        5.13        6.54      3.23 o 
   5   5   8     1556.24     1561.47     18.61 o 
   6   5   8      146.82      140.44      9.44 o 
   7   5   8        2.89        5.18      1.75 o 
   8   5   8       13.34       17.99      8.44 o 
   9   5   8      359.05      360.03     23.11 o 
  10   5   8        2.67       24.99      9.14 o 
 -12   6   8      494.76      509.97     16.99 o 
 -11   6   8       72.18       89.89     19.00 o 
 -10   6   8      165.01      170.40     11.33 o 
  -9   6   8        0.10        0.41      3.91 o 
  -8   6   8     1647.30     1686.47     32.68 o 
  -7   6   8        0.21        2.02      3.50 o 
  -6   6   8       59.86       71.52      6.09 o 
  -5   6   8      270.06      278.57      8.06 o 
  -4   6   8      522.18      527.39      9.31 o 
  -3   6   8      265.26      310.81     10.42 o 
  -2   6   8     7110.75     7090.45    108.70 o 
  -1   6   8      124.74      146.06      8.19 o 
   0   6   8       23.31       22.28      4.23 o 
   1   6   8       77.61       88.98      3.44 o 
   2   6   8     1878.41     1879.62     21.47 o 
   3   6   8        9.44        9.18      2.49 o 
   4   6   8     1216.88     1177.20     16.62 o 
   5   6   8       16.41       18.82      2.89 o 
   6   6   8      619.50      613.22      9.70 o 
   7   6   8       28.88       24.95      7.12 o 
   8   6   8      980.08     1026.32     42.59 o 
   9   6   8        0.20        9.21      9.78 o 
  10   6   8        1.39        3.37      7.84 o 
 -11   7   8      530.83      546.37     33.16 o 
 -10   7   8        0.36       -2.98      5.44 o 
  -9   7   8      506.06      506.35     13.53 o 
  -8   7   8       74.01       77.35      6.40 o 
  -7   7   8        1.63        8.59      5.08 o 
  -6   7   8      154.19      152.51      7.06 o 
  -5   7   8      326.11      300.40      8.31 o 
  -4   7   8      178.18      173.25     10.28 o 
  -3   7   8      242.15      265.32     10.51 o 
  -2   7   8      248.47      265.67     11.24 o 
  -1   7   8     4482.30     4530.01     63.58 o 
   0   7   8      663.14      678.93     15.54 o 
   1   7   8     2958.20     2959.73     32.55 o 
   2   7   8      613.18      583.48      9.88 o 
   3   7   8       92.44      108.73      4.18 o 
   4   7   8        0.44       -1.36      2.81 o 
   5   7   8      394.51      398.35      7.46 o 
   6   7   8       94.42       88.39      9.14 o 
   7   7   8       14.81        7.88      8.84 o 
   8   7   8       12.92       31.28     12.96 o 
   9   7   8      698.73      689.44     28.02 o 
 -11   8   8        0.45        9.30     10.37 o 
 -10   8   8      133.79      125.14     11.77 o 
  -9   8   8        0.18        0.16      4.90 o 
  -8   8   8      440.52      446.15     14.57 o 
  -7   8   8        0.70        0.73      4.50 o 
  -6   8   8      519.54      477.13     21.27 o 
  -5   8   8       46.28       47.51      4.80 o 
  -4   8   8     1547.53     1523.63     22.50 o 
  -3   8   8        3.94        2.66      2.97 o 
  -2   8   8     2004.63     2012.42     23.06 o 
  -1   8   8      113.99      108.81      3.04 o 
   0   8   8        0.20        1.54      3.98 o 
   1   8   8        0.47       -0.09      2.55 o 
   2   8   8      125.60      129.46      5.08 o 
   3   8   8        4.84        6.28      2.90 o 
   4   8   8     1418.15     1436.02     17.65 o 
   5   8   8       74.77       74.66      2.59 o 
   6   8   8       96.96       90.52     10.84 o 
   7   8   8        1.06       13.42      6.81 o 
   8   8   8      257.94      240.51     24.58 o 
   9   8   8       10.62       21.71     10.18 o 
 -11   9   8      186.84      181.37     14.57 o 
 -10   9   8        9.57       10.41      7.47 o 
  -9   9   8      461.50      477.82     19.40 o 
  -8   9   8      171.52      132.31     10.19 o 
  -7   9   8      118.51      121.70      8.86 o 
  -6   9   8       55.54       45.92      8.33 o 
  -5   9   8     1424.51     1455.36     20.07 o 
  -4   9   8        3.97        1.90      2.96 o 
  -3   9   8      319.26      341.39     11.69 o 
  -2   9   8       83.49       72.78      6.14 o 
  -1   9   8     1059.04     1003.37     23.17 o 
   0   9   8      906.16      922.39     20.65 o 
   1   9   8     1790.07     1836.33     23.54 o 
   2   9   8      211.60      209.30     10.01 o 
   3   9   8      100.64      104.27      4.64 o 
   4   9   8     1557.84     1539.68     19.27 o 
   5   9   8      556.98      553.06     14.89 o 
   6   9   8        1.03        1.29      5.82 o 
   7   9   8        7.29       10.87      9.60 o 
   8   9   8        0.17       -1.03      7.33 o 
   9   9   8      297.86      311.87     24.16 o 
 -11  10   8       31.96       26.72     10.56 o 
 -10  10   8        1.61        8.56      4.96 o 
  -9  10   8       33.55       33.58      6.38 o 
  -8  10   8      415.52      473.37     14.77 o 
  -7  10   8      312.85      303.14     10.87 o 
  -6  10   8      501.37      514.72     12.91 o 
  -5  10   8        0.80       -1.70      3.67 o 
  -4  10   8      652.25      619.71     14.35 o 
  -3  10   8       71.00       78.05      6.68 o 
  -2  10   8     1866.40     1863.31     21.91 o 
  -1  10   8      915.07      840.89     38.95 o 
   0  10   8       27.52       42.40      6.69 o 
   1  10   8       14.15       23.47      5.27 o 
   2  10   8     1545.05     1550.56     22.38 o 
   3  10   8       46.18       39.10      5.32 o 
   4  10   8      550.76      555.00     17.01 o 
   5  10   8      682.41      641.38     27.90 o 
   6  10   8      810.20      848.32     27.94 o 
   7  10   8       66.20       63.61      9.76 o 
   8  10   8      577.05      553.97     27.21 o 
 -10  11   8        0.87        0.34      6.26 o 
  -9  11   8       87.17       82.50      8.79 o 
  -8  11   8       53.60       58.87      6.65 o 
  -7  11   8      462.56      445.13     12.21 o 
  -6  11   8      141.93      129.38     11.98 o 
  -5  11   8     2418.35     2377.85     35.87 o 
  -4  11   8      245.54      288.45     11.13 o 
  -3  11   8        6.94        8.70      3.50 o 
  -2  11   8      223.12      226.64      8.29 o 
  -1  11   8     1769.23     1769.12     24.13 o 
   0  11   8      110.77      120.33      9.99 o 
   1  11   8     2145.67     2196.54     36.73 o 
   2  11   8      455.63      465.52      9.58 o 
   3  11   8       22.30       29.56      4.70 o 
   4  11   8      727.50      703.96     15.84 o 
   5  11   8      422.94      461.38     16.46 o 
   6  11   8        3.11        8.58      7.38 o 
   7  11   8       99.74      103.60     16.27 o 
   8  11   8       51.93       52.97     11.06 o 
 -10  12   8        0.37        8.22      8.74 o 
  -9  12   8       14.41       17.13      6.52 o 
  -8  12   8      611.97      610.79     17.96 o 
  -7  12   8       13.67        7.17      4.86 o 
  -6  12   8       71.83       78.55      7.39 o 
  -5  12   8      139.60      145.09      8.11 o 
  -4  12   8       45.69       51.30      5.18 o 
  -3  12   8       60.73       59.31      6.24 o 
  -2  12   8      935.57      945.99     18.21 o 
  -1  12   8       10.43       11.08      6.03 o 
   0  12   8       89.93       97.97      9.65 o 
   1  12   8      342.44      375.28     14.66 o 
   2  12   8     1162.71     1239.88     26.00 o 
   3  12   8       43.36       52.86      5.63 o 
   4  12   8        9.69       10.28      3.38 o 
   5  12   8       27.85       37.71      9.25 o 
   6  12   8      163.27      156.00     30.89 o 
   7  12   8       26.50       30.47     13.39 o 
   8  12   8      593.77      603.88     29.12 o 
  -9  13   8      127.78      109.17      9.20 o 
  -8  13   8        0.16        5.01      4.84 o 
  -7  13   8      208.68      202.39     12.48 o 
  -6  13   8       44.64       29.12      6.42 o 
  -5  13   8      510.14      531.74     24.24 o 
  -4  13   8      265.64      267.62     16.42 o 
  -3  13   8        0.41        1.20      3.98 o 
  -2  13   8        7.86        9.24      4.92 o 
  -1  13   8      266.00      281.94     17.82 o 
   0  13   8      221.04      248.28     12.04 o 
   1  13   8      845.44      888.51     21.14 o 
   2  13   8      281.05      305.89     15.07 o 
   3  13   8        8.20        4.15      3.43 o 
   4  13   8      443.26      425.65     11.87 o 
   5  13   8      367.85      379.32     26.07 o 
   6  13   8      118.26      108.39     15.35 o 
   7  13   8       95.24       90.57     13.36 o 
  -8  14   8      157.25      133.49      9.29 o 
  -7  14   8        0.93       -0.82      4.61 o 
  -6  14   8      619.86      531.93     17.14 o 
  -5  14   8       79.38       69.24      9.04 o 
  -4  14   8      199.09      238.81     11.14 o 
  -3  14   8      302.48      321.29     18.22 o 
  -2  14   8      451.74      481.24     12.58 o 
  -1  14   8        5.99        7.85      8.30 o 
   0  14   8        3.69       11.97      7.64 o 
   1  14   8        0.18       12.62      6.51 o 
   2  14   8      512.07      541.31     15.53 o 
   3  14   8      284.91      286.96      9.71 o 
   4  14   8      192.69      188.92     10.55 o 
   5  14   8        1.48        9.04      7.34 o 
   6  14   8      144.42      149.72     15.92 o 
  -8  15   8       11.28        9.34      7.87 o 
  -7  15   8       61.99       35.45      6.92 o 
  -6  15   8      169.36      146.05     10.06 o 
  -5  15   8      181.19      174.68     13.69 o 
  -4  15   8      299.10      299.12     11.54 o 
  -3  15   8        1.38        4.31      5.59 o 
  -2  15   8        1.72        1.00      4.83 o 
  -1  15   8      235.17      294.58     15.16 o 
   0  15   8       33.81       41.47     10.55 o 
   1  15   8      163.51      160.92     24.50 o 
   2  15   8       89.50       87.55     10.41 o 
   3  15   8       28.65       31.78      5.04 o 
   4  15   8       49.35       29.59     14.92 o 
   5  15   8      420.99      445.38     25.51 o 
   6  15   8       23.19       22.59     12.45 o 
  -7  16   8        8.78        4.63      6.42 o 
  -6  16   8      174.70      174.58     18.07 o 
  -5  16   8       76.11       53.72     13.65 o 
  -4  16   8      217.77      210.35     13.28 o 
  -3  16   8      129.79      107.12     30.06 o 
  -2  16   8      344.92      349.69     24.50 o 
  -1  16   8       47.97       56.74     10.87 o 
   0  16   8       76.43       69.89      9.74 o 
   1  16   8      208.38      178.55     18.93 o 
   2  16   8      303.09      333.62     20.05 o 
   3  16   8      109.27      101.73     15.26 o 
   4  16   8       91.52       95.83     18.50 o 
   5  16   8        7.69       -1.23     11.32 o 
  -6  17   8        1.02       14.42     10.25 o 
  -5  17   8      206.58      196.59     33.84 o 
  -4  17   8       39.50       27.54      9.91 o 
  -3  17   8       16.51       12.83      7.82 o 
  -2  17   8        1.02       -1.28      4.89 o 
  -1  17   8      130.68       75.79     34.68 o 
   0  17   8       54.91       59.44     10.74 o 
   1  17   8       36.30       51.37     13.23 o 
   2  17   8       13.58       25.08     13.79 o 
   3  17   8       84.31       94.25     29.08 o 
   4  17   8      122.86       99.86     12.96 o 
  -4  18   8      126.19      120.59     30.54 o 
  -3  18   8       18.74       17.35      9.96 o 
  -2  18   8      123.72       93.68     37.82 o 
  -1  18   8      111.95       75.73     30.23 o 
   0  18   8       37.23       41.57     13.94 o 
   1  18   8       20.84       27.92      9.81 o 
   2  18   8      137.50      117.67     12.75 o 
 -11   0   9      449.50      459.24     23.77 o 
  -9   0   9     1566.11     1514.74     32.81 o 
  -7   0   9      162.79      162.17      9.74 o 
  -5   0   9     4196.52     4154.61     62.41 o 
  -3   0   9       29.16       34.53      7.63 o 
  -1   0   9     2532.89     2425.82     46.29 o 
   1   0   9     1701.68     1674.00     24.16 o 
   3   0   9     1738.74     1703.05     27.74 o 
   5   0   9      650.76      694.84     15.07 o 
   7   0   9      135.55      141.76     10.03 o 
   9   0   9     1268.93     1148.57     22.78 o 
 -12   1   9      155.54      154.33     12.26 o 
 -11   1   9        0.21        1.91      5.09 o 
 -10   1   9      759.42      749.99     18.21 o 
  -9   1   9      114.93      105.10      7.06 o 
  -8   1   9     1340.56     1306.98     20.91 o 
  -7   1   9       17.81       21.96      3.99 o 
  -6   1   9      996.39     1008.00     13.86 o 
  -5   1   9       62.16       71.09      4.49 o 
  -4   1   9      221.09      196.23      8.12 o 
  -3   1   9      111.76      113.65      3.94 o 
  -2   1   9     2048.79     1909.17     27.89 o 
  -1   1   9      423.86      427.62     10.78 o 
   0   1   9      508.02      463.46      6.26 o 
   1   1   9      593.23      568.14     12.81 o 
   2   1   9     3839.29     3843.34     44.43 o 
   3   1   9       94.04      103.50      4.79 o 
   4   1   9        1.52        6.66      2.66 o 
   5   1   9        1.37       -2.37      2.66 o 
   6   1   9     1529.04     1444.16     16.84 o 
   7   1   9        7.29        8.11      3.20 o 
   8   1   9     1246.93     1290.56     17.98 o 
   9   1   9      129.85      156.28      9.87 o 
  10   1   9       11.98        3.12     15.73 o 
 -12   2   9       56.57       60.83      7.45 o 
 -11   2   9      766.32      782.15     17.17 o 
 -10   2   9        7.39        9.92      5.35 o 
  -9   2   9      445.49      450.96     12.40 o 
  -8   2   9        0.68        4.82      4.69 o 
  -7   2   9     1176.91     1163.27     16.69 o 
  -6   2   9      303.01      305.44      7.87 o 
  -5   2   9     1870.46     1862.04     22.96 o 
  -4   2   9      161.43      183.06      6.32 o 
  -3   2   9      390.00      496.59     16.46 o 
  -2   2   9     2026.58     2175.45     31.30 o 
  -1   2   9     2527.63     2544.59     41.35 o 
   0   2   9       24.33       27.35      4.86 o 
   1   2   9      972.13      981.27     11.26 o 
   2   2   9      394.95      397.37      8.19 o 
   3   2   9      376.88      387.98      7.82 o 
   4   2   9       78.40       75.18      4.09 o 
   5   2   9      191.28      230.59      6.54 o 
   6   2   9        5.99        6.13      3.32 o 
   7   2   9       91.94       84.01      4.91 o 
   8   2   9        5.35        5.22      3.80 o 
   9   2   9      872.72      882.06     23.23 o 
  10   2   9        0.55        1.79      6.36 o 
 -12   3   9       67.20       73.52      8.00 o 
 -11   3   9       53.22       40.82      8.21 o 
 -10   3   9      471.33      469.19     13.01 o 
  -9   3   9      121.62      109.11      7.04 o 
  -8   3   9      239.32      249.03     10.01 o 
  -7   3   9      512.32      532.71     10.90 o 
  -6   3   9      439.39      437.54      9.39 o 
  -5   3   9       36.60       39.78      4.11 o 
  -4   3   9     1558.35     1527.93     17.06 o 
  -3   3   9      296.01      292.27      5.07 o 
  -2   3   9     1128.35     1072.59     30.77 o 
  -1   3   9       74.40       91.14      6.16 o 
   0   3   9      498.47      513.70     11.15 o 
   1   3   9      320.75      319.70     12.29 o 
   2   3   9     2078.17     2031.36     21.93 o 
   3   3   9        0.06        2.67      3.26 o 
   4   3   9       45.75       40.32      4.42 o 
   5   3   9      265.49      242.82      7.27 o 
   6   3   9     1232.87     1250.74     16.35 o 
   7   3   9       52.19       47.23      5.03 o 
   8   3   9      996.27      965.11     27.47 o 
   9   3   9       11.17        7.37      6.26 o 
  10   3   9        4.35       -2.74      6.42 o 
 -12   4   9        1.41        7.03      6.45 o 
 -11   4   9      791.68      786.72     20.72 o 
 -10   4   9      110.75      109.05     11.05 o 
  -9   4   9      512.54      519.73     15.57 o 
  -8   4   9      512.97      512.47     22.89 o 
  -7   4   9       49.46       42.31      6.35 o 
  -6   4   9      291.76      308.32     11.27 o 
  -5   4   9     4647.32     4647.94     56.81 o 
  -4   4   9        4.09       10.40      2.55 o 
  -3   4   9       76.78       92.13      8.29 o 
  -2   4   9      922.86      918.47     19.52 o 
  -1   4   9     2434.72     2331.77     38.83 o 
   0   4   9      370.98      404.16     10.26 o 
   1   4   9      569.86      532.85     10.11 o 
   2   4   9        0.32       -3.70      4.13 o 
   3   4   9      532.86      544.71      9.27 o 
   4   4   9        2.08        1.72      2.83 o 
   5   4   9     2062.97     2064.86     26.56 o 
   6   4   9       33.33       26.68      3.58 o 
   7   4   9       42.50       33.10      4.43 o 
   8   4   9       35.41       30.07     10.74 o 
   9   4   9      256.62      235.23     38.98 o 
 -12   5   9      267.17      274.72     14.91 o 
 -11   5   9       35.19       35.84      6.59 o 
 -10   5   9      151.00      129.93      8.40 o 
  -9   5   9       26.86       20.90      5.60 o 
  -8   5   9     1037.12     1020.65     17.49 o 
  -7   5   9      638.69      600.82     12.14 o 
  -6   5   9        2.51        0.38      5.82 o 
  -5   5   9        5.09        2.08      4.05 o 
  -4   5   9     2823.02     2830.49     49.20 o 
  -3   5   9      766.33      758.74     16.71 o 
  -2   5   9     3500.08     3542.14     60.79 o 
  -1   5   9      331.77      371.39     11.08 o 
   0   5   9      253.56      256.44     11.66 o 
   1   5   9      102.01      116.18      6.52 o 
   2   5   9     2171.64     2153.76     20.44 o 
   3   5   9       49.93       35.48      6.50 o 
   4   5   9     1086.73     1027.27     15.91 o 
   5   5   9        2.16        2.04      4.55 o 
   6   5   9     1013.17     1009.17     22.15 o 
   7   5   9       11.49        5.27      2.89 o 
   8   5   9      670.21      684.04     21.60 o 
   9   5   9        2.45        4.97     11.26 o 
 -11   6   9      724.03      742.47     24.40 o 
 -10   6   9       44.15       35.48      7.38 o 
  -9   6   9      139.40      137.36      9.97 o 
  -8   6   9      110.70      103.94      7.97 o 
  -7   6   9      366.08      401.46     20.88 o 
  -6   6   9       55.73       53.64      5.37 o 
  -5   6   9     1709.53     1710.03     34.79 o 
  -4   6   9      418.67      430.68     13.92 o 
  -3   6   9      134.61      131.99      9.70 o 
  -2   6   9        8.66       19.01      7.29 o 
  -1   6   9     7641.52     7615.44    131.50 o 
   0   6   9      445.75      471.30     11.77 o 
   1   6   9     2786.93     2754.20     37.41 o 
   2   6   9      256.57      259.49     10.59 o 
   3   6   9     1074.71     1088.62     13.69 o 
   4   6   9      345.63      348.40      9.72 o 
   5   6   9     1215.01     1231.01     15.66 o 
   6   6   9       14.92       13.02      3.41 o 
   7   6   9        8.62        1.81      5.70 o 
   8   6   9        3.85        6.93      9.14 o 
   9   6   9      351.52      365.92     23.06 o 
 -11   7   9        3.42        6.24      6.63 o 
 -10   7   9      306.55      345.52     14.61 o 
  -9   7   9       81.00       73.69      7.93 o 
  -8   7   9      538.18      577.64     17.14 o 
  -7   7   9        4.49       -6.51      6.51 o 
  -6   7   9       11.41       10.58      7.58 o 
  -5   7   9       42.86       46.21      8.72 o 
  -4   7   9     2342.41     2326.46     43.80 o 
  -3   7   9      250.46      261.64     12.19 o 
  -2   7   9     2407.36     2478.17     45.66 o 
  -1   7   9       82.45       88.65      7.30 o 
   0   7   9      129.99      119.42     10.61 o 
   1   7   9       15.60       18.43      4.27 o 
   2   7   9     1252.77     1295.66     16.17 o 
   3   7   9      672.44      673.07      9.46 o 
   4   7   9      354.82      357.43      9.12 o 
   5   7   9       11.45       11.39      2.89 o 
   6   7   9      646.97      622.49     11.20 o 
   7   7   9        1.27       20.03      9.89 o 
   8   7   9      343.92      358.95     18.36 o 
   9   7   9        7.14        5.45      9.47 o 
 -11   8   9      199.74      159.81     23.63 o 
 -10   8   9        8.50       18.84      8.28 o 
  -9   8   9      262.60      251.44     32.44 o 
  -8   8   9        0.42        4.87      5.80 o 
  -7   8   9      285.42      282.32     12.10 o 
  -6   8   9       90.67       72.74      6.34 o 
  -5   8   9      256.64      257.58     13.57 o 
  -4   8   9      261.88      233.36      8.87 o 
  -3   8   9      198.06      193.75     19.02 o 
  -2   8   9        5.71        8.34      5.67 o 
  -1   8   9     3072.67     3204.25     50.07 o 
   0   8   9      188.17      220.52     12.74 o 
   1   8   9      580.62      595.41      8.48 o 
   2   8   9     2005.50     1965.48     28.14 o 
   3   8   9      866.08      872.52     12.27 o 
   4   8   9       73.09       70.09      4.91 o 
   5   8   9      976.69      927.40     17.56 o 
   6   8   9        6.66        6.29      7.49 o 
   7   8   9        0.07       -6.57      6.57 o 
   8   8   9        0.08       -0.86      9.33 o 
   9   8   9      248.95      288.42     25.63 o 
 -11   9   9       70.30       63.86     12.19 o 
 -10   9   9       28.51       26.28      8.61 o 
  -9   9   9      134.74      144.07     11.76 o 
  -8   9   9       88.69      109.62      9.61 o 
  -7   9   9      181.43      204.85     11.85 o 
  -6   9   9      175.42      179.71      8.07 o 
  -5   9   9      331.43      341.52     25.51 o 
  -4   9   9     2651.41     2640.82     32.84 o 
  -3   9   9      793.36      807.13     12.77 o 
  -2   9   9      766.01      792.87     13.15 o 
  -1   9   9      188.63      188.47      9.79 o 
   0   9   9        1.89        2.30      1.70 o 
   1   9   9        4.64        4.68      2.37 o 
   2   9   9      274.96      276.73     12.35 o 
   3   9   9        5.25        6.05      3.53 o 
   4   9   9      142.80      144.54      4.75 o 
   5   9   9      406.32      388.45     17.21 o 
   6   9   9      862.28      885.21     27.20 o 
   7   9   9       13.43        4.73     11.00 o 
   8   9   9       84.84       95.00     14.34 o 
 -10  10   9       46.39       48.46      8.14 o 
  -9  10   9      149.10      144.68      8.82 o 
  -8  10   9      162.82      154.30     17.74 o 
  -7  10   9      201.66      208.11      8.65 o 
  -6  10   9       92.96      102.03      6.72 o 
  -5  10   9      747.65      769.32     16.52 o 
  -4  10   9      177.77      188.70      8.30 o 
  -3  10   9      311.89      333.06      7.26 o 
  -2  10   9        0.30       -1.49      2.30 o 
  -1  10   9     2095.63     2157.79     38.77 o 
   0  10   9       35.57       38.90      3.43 o 
   1  10   9     1422.25     1386.83     31.12 o 
   2  10   9      594.86      580.17     14.12 o 
   3  10   9       40.04       43.63      4.52 o 
   4  10   9       64.00       58.42      6.34 o 
   5  10   9      437.57      404.63     16.14 o 
   6  10   9        1.19        6.64      8.31 o 
   7  10   9        2.32        8.61      7.19 o 
   8  10   9        0.15       -1.82     10.61 o 
 -10  11   9       14.31       12.17      5.46 o 
  -9  11   9       61.64       67.94      9.64 o 
  -8  11   9      620.57      609.72     15.19 o 
  -7  11   9      137.44      125.74      9.00 o 
  -6  11   9        0.47        4.82      5.22 o 
  -5  11   9       24.27       23.47      4.84 o 
  -4  11   9      594.10      609.71     13.30 o 
  -3  11   9       11.91       19.49      4.99 o 
  -2  11   9      577.14      649.38     21.70 o 
  -1  11   9       24.00       22.69      3.84 o 
   0  11   9      213.42      201.53     10.53 o 
   1  11   9      196.05      194.65     10.40 o 
   2  11   9     2211.77     2269.84     40.73 o 
   3  11   9        0.96        5.51      4.67 o 
   4  11   9       31.30       31.17      4.28 o 
   5  11   9       48.49       65.91     17.47 o 
   6  11   9      604.54      566.00     20.32 o 
   7  11   9       16.21       24.21     11.02 o 
  -9  12   9       52.80       40.29      6.62 o 
  -8  12   9        3.94        5.33      8.94 o 
  -7  12   9      293.22      274.20     11.01 o 
  -6  12   9       34.83       34.26      6.32 o 
  -5  12   9      354.86      390.33     18.92 o 
  -4  12   9      320.14      320.55     12.39 o 
  -3  12   9       87.20       90.04      7.48 o 
  -2  12   9       19.62        4.82      3.93 o 
  -1  12   9      703.01      732.03     14.42 o 
   0  12   9      110.26      109.37     10.71 o 
   1  12   9      314.83      313.97     16.86 o 
   2  12   9      635.26      627.58     27.15 o 
   3  12   9      633.71      641.55     14.43 o 
   4  12   9        0.38        0.84      2.96 o 
   5  12   9      176.52      197.60     12.06 o 
   6  12   9        3.01       20.35     11.43 o 
   7  12   9        2.00        0.74      6.71 o 
  -9  13   9       31.16       31.81      7.57 o 
  -8  13   9      370.80      369.89     14.94 o 
  -7  13   9       14.79       19.88      8.14 o 
  -6  13   9       49.52       45.77      7.87 o 
  -5  13   9       67.07       61.58      7.30 o 
  -4  13   9      460.77      442.60     11.91 o 
  -3  13   9       39.83       47.94     10.00 o 
  -2  13   9      338.38      338.86     11.31 o 
  -1  13   9       92.65       82.57      5.46 o 
   0  13   9       15.17        9.69      6.33 o 
   1  13   9        2.06        4.35     10.54 o 
   2  13   9      475.03      511.89     14.10 o 
   3  13   9      160.81      171.23      7.58 o 
   4  13   9       11.11       11.19      5.33 o 
   5  13   9       20.81       28.77     11.31 o 
   6  13   9      133.09      137.11     16.08 o 
  -8  14   9        4.68       -2.31      5.78 o 
  -7  14   9      209.73      195.88     12.11 o 
  -6  14   9      192.31      210.35     10.62 o 
  -5  14   9      150.30      184.51     10.46 o 
  -4  14   9      214.11      234.06     11.87 o 
  -3  14   9        3.12        7.62      7.90 o 
  -2  14   9       39.77       46.49      7.05 o 
  -1  14   9       53.80       64.85      7.70 o 
   0  14   9        0.48       -0.48      6.16 o 
   1  14   9       64.96       83.47     18.41 o 
   2  14   9       23.83       13.31      4.39 o 
   3  14   9       25.59       25.71      4.98 o 
   4  14   9       20.54       21.09      7.69 o 
   5  14   9      238.20      247.99     16.43 o 
   6  14   9        0.19       -0.49      7.18 o 
  -7  15   9       17.11       30.16      8.16 o 
  -6  15   9      205.56      132.57     39.20 o 
  -5  15   9      320.20      309.58     13.02 o 
  -4  15   9      378.43      363.64     19.82 o 
  -3  15   9      111.14       97.41     21.91 o 
  -2  15   9      177.47      179.86      8.65 o 
  -1  15   9      210.28      204.61     12.49 o 
   0  15   9       19.77       20.20      7.65 o 
   1  15   9       38.12       37.40      8.27 o 
   2  15   9      401.68      419.49     11.59 o 
   3  15   9       18.90       22.76      5.46 o 
   4  15   9       12.78       16.10      9.87 o 
   5  15   9       48.23       43.12     15.25 o 
  -6  16   9      187.87      187.52     12.29 o 
  -5  16   9      186.66      216.07     20.06 o 
  -4  16   9       56.33       35.33      9.27 o 
  -3  16   9        0.36        5.29      6.62 o 
  -2  16   9       26.45       16.18      5.63 o 
  -1  16   9      336.92      388.21     18.63 o 
   0  16   9        8.73        8.02      9.46 o 
   1  16   9       52.79       66.09     10.94 o 
   2  16   9        0.96        1.20     11.98 o 
   3  16   9      337.16      325.84     43.25 o 
   4  16   9       35.79       25.25     26.62 o 
  -5  17   9       18.55        1.15      9.13 o 
  -4  17   9      353.31      332.99     21.29 o 
  -3  17   9       24.29       14.47      9.71 o 
  -2  17   9      152.27      131.91     45.48 o 
  -1  17   9       24.54       13.67      8.74 o 
   0  17   9       23.93       37.96     11.12 o 
   1  17   9       92.82       82.34     12.92 o 
   2  17   9      133.77      134.72     16.36 o 
   3  17   9        9.16        8.95     34.30 o 
  -3  18   9       12.89       20.94      9.91 o 
  -2  18   9       43.89       40.69     12.14 o 
  -1  18   9       51.74       45.22     20.90 o 
   0  18   9       48.17       59.31     13.93 o 
 -12   0  10       28.36       41.62     11.37 o 
 -10   0  10       59.52       62.79     11.95 o 
  -8   0  10      141.68      118.25     41.58 o 
  -6   0  10       38.67       49.03      6.01 o 
  -4   0  10     2700.65     2700.82     59.75 o 
  -2   0  10     5324.97     5250.13    104.64 o 
   0   0  10       25.46       29.75      4.52 o 
   2   0  10     1006.35     1054.00     27.29 o 
   4   0  10      200.33      190.97      8.56 o 
   6   0  10      758.58      754.95     33.97 o 
   8   0  10      839.99      895.39     37.97 o 
 -12   1  10       27.41       16.68      6.91 o 
 -11   1  10      351.68      361.67     13.11 o 
 -10   1  10       10.96        8.05      5.50 o 
  -9   1  10      438.90      456.40     12.41 o 
  -8   1  10        0.20        4.23      5.23 o 
  -7   1  10     1681.76     1708.06     23.81 o 
  -6   1  10       65.67       75.39      4.83 o 
  -5   1  10     1305.73     1263.48     39.96 o 
  -4   1  10      439.02      472.00     13.17 o 
  -3   1  10       78.24       95.49      5.19 o 
  -2   1  10      130.84      139.32      9.65 o 
  -1   1  10     4953.36     4909.14     65.72 o 
   0   1  10      763.68      765.06     13.17 o 
   1   1  10     1713.76     1660.71     17.66 o 
   2   1  10       28.11       28.54      3.37 o 
   3   1  10      557.58      556.34     10.85 o 
   4   1  10       15.68        8.37      3.05 o 
   5   1  10      337.43      380.55     11.43 o 
   6   1  10        9.49       13.68      4.28 o 
   7   1  10      111.88       92.01      7.02 o 
   8   1  10        9.24        5.56      4.34 o 
   9   1  10      712.31      671.82     19.80 o 
 -12   2  10       27.87       32.71      7.44 o 
 -11   2  10        5.84        8.29      6.58 o 
 -10   2  10      191.53      190.65     10.85 o 
  -9   2  10      141.59      137.60      8.28 o 
  -8   2  10      420.57      414.01     17.48 o 
  -7   2  10      231.27      235.50      8.21 o 
  -6   2  10      409.93      465.33     10.87 o 
  -5   2  10      659.44      676.43     11.25 o 
  -4   2  10     2218.94     2327.52     28.79 o 
  -3   2  10      326.99      365.89      6.97 o 
  -2   2  10     2400.73     2419.17     36.71 o 
  -1   2  10       99.53      120.36     10.02 o 
   0   2  10      581.68      542.04      6.81 o 
   1   2  10      655.12      680.93      8.32 o 
   2   2  10     3610.41     3533.45     55.10 o 
   3   2  10       16.38       18.24      3.25 o 
   4   2  10        0.31        0.86      2.99 o 
   5   2  10        8.21        4.27      4.51 o 
   6   2  10      952.60      904.24     15.65 o 
   7   2  10        5.63        2.16      3.59 o 
   8   2  10      618.16      613.65     19.17 o 
   9   2  10        1.06       -1.18      4.88 o 
 -12   3  10        8.52        0.08      6.61 o 
 -11   3  10      521.37      545.40     18.07 o 
 -10   3  10        0.36        3.18      4.54 o 
  -9   3  10      405.72      419.08     11.78 o 
  -8   3  10      616.23      584.87     14.59 o 
  -7   3  10      561.99      570.03     13.31 o 
  -6   3  10      151.13      149.98      6.95 o 
  -5   3  10      907.14      934.24     14.08 o 
  -4   3  10      182.87      186.88      6.93 o 
  -3   3  10       88.25       87.11      4.35 o 
  -2   3  10      450.77      456.75     13.00 o 
  -1   3  10     3297.47     3165.43     47.40 o 
   0   3  10      114.09      130.73      7.23 o 
   1   3  10       64.54       61.09      5.24 o 
   2   3  10      136.00      144.76      6.98 o 
   3   3  10      455.92      470.44     13.33 o 
   4   3  10       74.41       87.30      6.94 o 
   5   3  10     1156.98     1129.07     16.70 o 
   6   3  10      189.63      172.59      6.71 o 
   7   3  10       33.17       31.52      4.90 o 
   8   3  10       18.96       14.13      6.85 o 
   9   3  10      302.76      321.21     13.38 o 
 -12   4  10        3.77       17.03      6.75 o 
 -11   4  10       12.26       28.21      6.97 o 
 -10   4  10       65.08       57.27     11.39 o 
  -9   4  10      163.05      138.95      7.87 o 
  -8   4  10      104.91      113.36      6.96 o 
  -7   4  10        9.14        4.17      4.47 o 
  -6   4  10       14.46       17.36      4.44 o 
  -5   4  10      689.48      690.85     13.77 o 
  -4   4  10     3163.38     3233.29     36.76 o 
  -3   4  10       76.22       80.90      7.57 o 
  -2   4  10     2096.50     2102.35     34.47 o 
  -1   4  10       30.86       27.94      6.19 o 
   0   4  10       35.70       32.81      5.82 o 
   1   4  10      533.66      474.42     10.51 o 
   2   4  10      555.85      532.87     10.36 o 
   3   4  10       44.69       39.99      5.19 o 
   4   4  10      110.68      115.52      5.74 o 
   5   4  10      170.23      152.47      6.31 o 
   6   4  10      908.04      904.07     12.81 o 
   7   4  10       16.73       10.36      3.32 o 
   8   4  10      581.55      609.45     18.92 o 
   9   4  10       65.13       67.12     11.59 o 
 -11   5  10      414.09      434.93     17.38 o 
 -10   5  10       24.49       18.41      5.49 o 
  -9   5  10      140.71      134.56      7.90 o 
  -8   5  10        0.80       -4.45      4.45 o 
  -7   5  10        8.38       10.57      4.55 o 
  -6   5  10      352.31      311.70     10.19 o 
  -5   5  10      342.18      379.07     10.55 o 
  -4   5  10       73.03       75.15      9.09 o 
  -3   5  10      275.09      311.08     13.44 o 
  -2   5  10      181.85      175.13     10.37 o 
  -1   5  10     4430.11     4413.14     68.04 o 
   0   5  10      335.37      317.34     11.77 o 
   1   5  10      162.29      161.53      8.28 o 
   2   5  10      271.38      285.62      8.53 o 
   3   5  10     1138.70     1101.80     21.26 o 
   4   5  10       15.95       11.35      4.26 o 
   5   5  10     1067.21     1100.25     14.96 o 
   6   5  10       96.49       88.37      7.83 o 
   7   5  10       57.70       60.46     10.81 o 
   8   5  10       28.84       30.72      7.80 o 
   9   5  10      446.08      447.07     16.91 o 
 -11   6  10        0.08       13.65      7.12 o 
 -10   6  10      195.84      200.81     11.95 o 
  -9   6  10       35.27       26.27      6.56 o 
  -8   6  10     1154.23     1175.51     23.50 o 
  -7   6  10       22.52       24.75      7.14 o 
  -6   6  10       31.62       30.56      5.26 o 
  -5   6  10      290.93      295.02     29.69 o 
  -4   6  10      885.38      880.24     23.51 o 
  -3   6  10       99.04      111.73      9.76 o 
  -2   6  10     1337.32     1351.63     25.71 o 
  -1   6  10      142.63      152.41     10.31 o 
   0   6  10      136.46      123.23      9.75 o 
   1   6  10      295.36      303.55      9.11 o 
   2   6  10      564.54      557.37     11.50 o 
   3   6  10      109.89       99.36      4.64 o 
   4   6  10       18.55       16.44      4.11 o 
   5   6  10       14.47       19.53      4.16 o 
   6   6  10      878.46      819.95     14.82 o 
   7   6  10        0.50       15.55      7.81 o 
   8   6  10      602.97      622.98     31.69 o 
   9   6  10        2.57        8.77     11.34 o 
 -11   7  10      196.29      182.76     15.63 o 
 -10   7  10       21.02        8.95      5.94 o 
  -9   7  10       51.21       64.86      7.33 o 
  -8   7  10        6.53        4.85      7.27 o 
  -7   7  10      394.83      414.52     18.47 o 
  -6   7  10       24.97       17.25      7.76 o 
  -5   7  10       86.51       86.20     10.67 o 
  -4   7  10        6.80       10.65      7.21 o 
  -3   7  10       36.74       43.83     10.37 o 
  -2   7  10       64.00       74.36      8.66 o 
  -1   7  10     2919.00     2972.88     42.84 o 
   0   7  10       24.00       26.63      5.74 o 
   1   7  10       95.20       86.33      6.97 o 
   2   7  10       79.84       78.77      4.25 o 
   3   7  10     2152.78     2027.12     33.60 o 
   4   7  10      189.41      190.20      9.71 o 
   5   7  10     1051.49     1025.34     19.97 o 
   6   7  10       74.83       58.44      4.62 o 
   7   7  10       31.04       28.99     10.79 o 
   8   7  10       42.53       46.99     10.51 o 
 -11   8  10       46.91       48.27      9.59 o 
 -10   8  10      188.48      158.19     13.58 o 
  -9   8  10        7.21        8.11     10.64 o 
  -8   8  10      254.87      271.83     15.14 o 
  -7   8  10      303.15      278.03     21.74 o 
  -6   8  10      174.87      177.39     14.23 o 
  -5   8  10       95.10       71.79     11.68 o 
  -4   8  10      716.45      723.59     20.29 o 
  -3   8  10        0.40        6.02      7.04 o 
  -2   8  10      514.10      544.46     15.52 o 
  -1   8  10        0.59        3.08      4.55 o 
   0   8  10        9.18       16.36      5.60 o 
   1   8  10       18.90       20.78      6.43 o 
   2   8  10      480.68      466.66     11.40 o 
   3   8  10      103.43      109.31      7.26 o 
   4   8  10        3.36        6.31      4.78 o 
   5   8  10        4.71        8.30      5.02 o 
   6   8  10      797.75      837.55     22.65 o 
   7   8  10       28.18       35.52      8.39 o 
   8   8  10      157.33      164.97     16.21 o 
 -10   9  10        1.46       -1.94      8.84 o 
  -9   9  10      151.52      157.56     13.38 o 
  -8   9  10       29.76       47.61     14.22 o 
  -7   9  10      214.67      212.66     13.64 o 
  -6   9  10      136.60      144.56      8.84 o 
  -5   9  10      623.42      633.97     20.64 o 
  -4   9  10        1.01       -1.06      2.85 o 
  -3   9  10       29.45       33.02      7.70 o 
  -2   9  10      502.94      504.97     14.39 o 
  -1   9  10      841.56      842.09     19.20 o 
   0   9  10        0.39        1.21      4.22 o 
   1   9  10        2.77        2.47      4.43 o 
   2   9  10      253.48      256.46     16.30 o 
   3   9  10      323.90      321.85      7.36 o 
   4   9  10        6.46        8.76      3.06 o 
   5   9  10      721.39      713.20     15.40 o 
   6   9  10       74.38       77.76     11.75 o 
   7   9  10        1.49       13.77      9.46 o 
   8   9  10       12.08       -0.90      6.97 o 
 -10  10  10       23.80       11.46      7.92 o 
  -9  10  10       17.73       15.95     12.81 o 
  -8  10  10      402.91      411.13     15.55 o 
  -7  10  10       99.70       92.70      8.95 o 
  -6  10  10       60.73       63.91      7.95 o 
  -5  10  10       10.67        2.36      4.19 o 
  -4  10  10      436.80      458.81     11.51 o 
  -3  10  10       48.10       51.35      7.30 o 
  -2  10  10      126.54      142.28     10.86 o 
  -1  10  10        1.34        1.52      5.75 o 
   0  10  10      142.96      169.88      9.02 o 
   1  10  10      141.91      139.28     10.42 o 
   2  10  10     1041.09     1026.11     33.52 o 
   3  10  10        6.16       10.69      3.51 o 
   4  10  10        4.57       13.99      3.54 o 
   5  10  10      143.55      131.70     13.88 o 
   6  10  10      479.59      485.46     33.51 o 
   7  10  10       10.56       26.67      9.93 o 
  -9  11  10       15.43       21.59      8.73 o 
  -8  11  10        4.74       11.15      6.60 o 
  -7  11  10      436.57      464.30     19.46 o 
  -6  11  10       76.62       86.88      6.78 o 
  -5  11  10      679.88      698.08     25.27 o 
  -4  11  10       41.32       32.43      3.90 o 
  -3  11  10       45.07       33.40      4.03 o 
  -2  11  10       77.56       81.12      9.14 o 
  -1  11  10      617.74      643.97     16.96 o 
   0  11  10       29.26       27.25      6.39 o 
   1  11  10      572.03      528.72     24.62 o 
   2  11  10       10.62       14.16      5.30 o 
   3  11  10      215.79      221.11      6.71 o 
   4  11  10       52.28       43.19      4.92 o 
   5  11  10      172.57      193.69     11.33 o 
   6  11  10       21.88       24.36      7.73 o 
   7  11  10        2.84        6.57      7.64 o 
  -9  12  10        0.84       -1.46      6.20 o 
  -8  12  10      345.53      362.55     19.46 o 
  -7  12  10        4.64        8.24      7.22 o 
  -6  12  10      112.74       92.98      9.68 o 
  -5  12  10       50.69       52.28      5.52 o 
  -4  12  10      360.72      383.10     10.20 o 
  -3  12  10        2.61        4.02      3.77 o 
  -2  12  10      534.23      607.80     19.27 o 
  -1  12  10        5.11        7.80      5.57 o 
   0  12  10      212.77      218.68     17.12 o 
   1  12  10        2.38        2.18      3.90 o 
   2  12  10     1792.49     1816.58     39.00 o 
   3  12  10      199.22      190.54      9.20 o 
   4  12  10        7.32       12.35      4.21 o 
   5  12  10       21.52       21.62     13.71 o 
   6  12  10      133.65      123.25     14.92 o 
  -8  13  10       16.13       21.03      8.80 o 
  -7  13  10      233.46      223.20     13.50 o 
  -6  13  10      105.15       98.48     15.44 o 
  -5  13  10      234.22      223.69     27.27 o 
  -4  13  10      171.18      127.85     18.44 o 
  -3  13  10        0.30       -1.76      9.57 o 
  -2  13  10       20.13       21.25      5.45 o 
  -1  13  10      241.02      277.42      8.95 o 
   0  13  10       11.71        9.41      4.00 o 
   1  13  10      112.50      101.57     10.25 o 
   2  13  10        0.76       -2.96      5.19 o 
   3  13  10       11.95       19.95      5.28 o 
   4  13  10       71.37       63.68     17.68 o 
   5  13  10       89.73      109.95     19.71 o 
   6  13  10        8.28       18.33     19.39 o 
  -8  14  10      127.85      120.78     10.57 o 
  -7  14  10       13.74       28.64      7.02 o 
  -6  14  10       15.16       11.20      7.55 o 
  -5  14  10       27.45       31.59      7.43 o 
  -4  14  10      128.88      136.87     25.02 o 
  -3  14  10      198.18      237.88     18.26 o 
  -2  14  10       43.43       39.21     10.31 o 
  -1  14  10      136.48      146.75     11.16 o 
   0  14  10      105.30      135.57     13.34 o 
   1  14  10        5.70       19.08      7.02 o 
   2  14  10      404.24      426.39     17.75 o 
   3  14  10      349.33      338.88     14.51 o 
   4  14  10       69.74       48.20     21.92 o 
   5  14  10        0.08       -2.31     12.17 o 
  -7  15  10       94.20      110.02     14.78 o 
  -6  15  10      295.86      283.79     15.93 o 
  -5  15  10       74.39       71.02     14.83 o 
  -4  15  10       25.83       18.27      9.51 o 
  -3  15  10       17.04       14.34      8.38 o 
  -2  15  10      120.93      118.72     14.89 o 
  -1  15  10      398.19      440.58     17.48 o 
   0  15  10       17.98       17.49     11.59 o 
   1  15  10      229.88      241.09     13.57 o 
   2  15  10       44.66       46.48      9.38 o 
   3  15  10       17.75       14.32     20.58 o 
   4  15  10        1.74      -17.79     18.64 o 
  -5  16  10       40.41       24.01      9.54 o 
  -4  16  10      341.01      387.85     20.89 o 
  -3  16  10       68.24       32.13     21.95 o 
  -2  16  10      120.26      102.95     21.55 o 
  -1  16  10        0.72        7.01      7.18 o 
   0  16  10       36.73       40.08     11.91 o 
   1  16  10        4.25        4.95      9.96 o 
   2  16  10      308.53      295.39     19.11 o 
   3  16  10       15.06       19.24     22.97 o 
  -4  17  10        3.95        2.72      8.17 o 
  -3  17  10        8.67        7.15      8.27 o 
  -2  17  10       20.40       17.71     10.59 o 
  -1  17  10      210.78      188.32     21.95 o 
   0  17  10       20.40       17.54     10.03 o 
   1  17  10       83.70       86.02     16.07 o 
 -11   0  11      758.08      799.60     29.60 o 
  -9   0  11      127.20      130.18     10.88 o 
  -7   0  11     1998.24     2121.42     38.29 o 
  -5   0  11     1039.80     1040.69     19.06 o 
  -3   0  11     1881.86     1908.06     47.42 o 
  -1   0  11     5515.53     5652.22    118.80 o 
   1   0  11      122.82      131.36      6.42 o 
   3   0  11      327.50      361.46     12.43 o 
   5   0  11       51.58       86.03      7.68 o 
   7   0  11       53.00       50.51      6.73 o 
   9   0  11      754.57      645.72     41.01 o 
 -12   1  11       69.10       79.79     13.55 o 
 -11   1  11        8.95       11.43      7.30 o 
 -10   1  11       17.41        6.26      6.49 o 
  -9   1  11      345.62      324.23     13.20 o 
  -8   1  11      208.85      221.26     13.56 o 
  -7   1  11       19.76       21.60      4.80 o 
  -6   1  11        3.79       15.93      4.21 o 
  -5   1  11        7.77       14.78      4.02 o 
  -4   1  11     3365.72     3285.35     58.99 o 
  -3   1  11       16.69       21.58      3.82 o 
  -2   1  11      621.92      593.76     18.86 o 
  -1   1  11      151.63      148.59      3.60 o 
   0   1  11     2281.18     2315.99     23.68 o 
   1   1  11      136.68      147.89      6.41 o 
   2   1  11     2058.61     2090.05     26.10 o 
   3   1  11        0.02       -3.34      3.79 o 
   4   1  11      119.14       93.41      6.26 o 
   5   1  11       36.10       30.60      4.31 o 
   6   1  11     2389.22     2217.13     37.72 o 
   7   1  11       29.39       40.33      5.19 o 
   8   1  11      279.67      277.53      9.39 o 
   9   1  11        2.09        0.70      7.01 o 
 -11   2  11      607.03      627.09     16.65 o 
 -10   2  11        1.97        0.15      5.99 o 
  -9   2  11      281.37      276.48     11.10 o 
  -8   2  11      149.94      132.09      8.25 o 
  -7   2  11     1059.81     1114.90     16.85 o 
  -6   2  11        6.04        6.61      3.91 o 
  -5   2  11     1728.10     1744.38     28.47 o 
  -4   2  11      126.85      141.50      5.63 o 
  -3   2  11      355.29      363.68     13.52 o 
  -2   2  11       54.76       65.02      7.92 o 
  -1   2  11     5259.67     5176.13     81.56 o 
   0   2  11     1268.79     1276.06     25.70 o 
   1   2  11      267.52      271.73      6.61 o 
   2   2  11      163.34      168.66      6.45 o 
   3   2  11      359.00      371.26      9.40 o 
   4   2  11       13.88       12.79      3.90 o 
   5   2  11     1131.60     1106.26     18.02 o 
   6   2  11        5.16        5.56      4.17 o 
   7   2  11       74.32       64.71      7.45 o 
   8   2  11       16.47       13.59      7.91 o 
   9   2  11      291.71      234.76     18.94 o 
 -11   3  11        8.93        1.22      6.46 o 
 -10   3  11       12.49       16.30      6.63 o 
  -9   3  11       50.00       51.17      6.74 o 
  -8   3  11      478.19      489.09     13.43 o 
  -7   3  11       10.97       21.88      5.10 o 
  -6   3  11       22.09       21.21      5.35 o 
  -5   3  11       44.99       43.84      5.53 o 
  -4   3  11     3913.02     3950.80     46.47 o 
  -3   3  11       39.76       39.60      2.53 o 
  -2   3  11      794.34      788.02     20.51 o 
  -1   3  11        1.38        4.21      5.48 o 
   0   3  11      379.45      396.04     12.32 o 
   1   3  11      208.35      201.57     11.95 o 
   2   3  11     3057.47     3066.30     40.88 o 
   3   3  11       40.66       38.05      5.52 o 
   4   3  11        0.55       -4.06      4.06 o 
   5   3  11      173.63      157.28      8.05 o 
   6   3  11     1270.40     1224.34     18.95 o 
   7   3  11       22.52       26.22      4.64 o 
   8   3  11       48.08       37.74      8.87 o 
 -11   4  11      716.11      722.11     20.03 o 
 -10   4  11      115.82      111.17      8.86 o 
  -9   4  11      123.82      117.35      7.84 o 
  -8   4  11        8.11        5.90      4.35 o 
  -7   4  11      181.30      206.54     12.47 o 
  -6   4  11      310.48      313.74      8.97 o 
  -5   4  11     1700.56     1695.40     24.66 o 
  -4   4  11       34.87       31.23      7.94 o 
  -3   4  11      426.46      391.30     15.78 o 
  -2   4  11       59.58       47.97      7.03 o 
  -1   4  11     2399.83     2336.88     46.61 o 
   0   4  11      102.11       88.85      8.39 o 
   1   4  11      559.51      541.90     13.26 o 
   2   4  11      131.02      120.39      6.39 o 
   3   4  11      382.80      399.51     11.20 o 
   4   4  11      145.95      138.25      7.13 o 
   5   4  11      985.73     1002.20     15.51 o 
   6   4  11       19.16        8.45      5.27 o 
   7   4  11      449.04      411.20      9.39 o 
   8   4  11       28.62       24.30      8.87 o 
 -11   5  11       11.66       13.57      6.66 o 
 -10   5  11      150.93      154.16     16.54 o 
  -9   5  11       20.10       31.58      6.24 o 
  -8   5  11     1037.69     1083.43     18.58 o 
  -7   5  11       81.58       87.50      7.36 o 
  -6   5  11        7.53        5.20      3.62 o 
  -5   5  11       40.63       45.77      7.58 o 
  -4   5  11     3784.01     3778.07     66.42 o 
  -3   5  11      258.37      263.69     13.87 o 
  -2   5  11     1117.91     1114.75     24.01 o 
  -1   5  11        0.26       -4.61      5.73 o 
   0   5  11      516.28      492.57     15.36 o 
   1   5  11      663.90      648.73     13.88 o 
   2   5  11      627.57      657.81     16.76 o 
   3   5  11      404.93      363.04     13.00 o 
   4   5  11       40.59       43.50      7.85 o 
   5   5  11        0.08       -1.81      3.21 o 
   6   5  11     1127.92     1147.76     16.92 o 
   7   5  11       41.02       50.87      8.77 o 
   8   5  11      256.10      283.54     39.50 o 
 -11   6  11      404.55      429.76     19.90 o 
 -10   6  11        2.52        1.09      5.22 o 
  -9   6  11        1.12        4.23      5.07 o 
  -8   6  11        9.05        8.34      7.11 o 
  -7   6  11      526.36      546.29     15.07 o 
  -6   6  11      116.68      100.12     12.11 o 
  -5   6  11     1102.56     1081.11     33.72 o 
  -4   6  11       12.36       11.03      7.39 o 
  -3   6  11        1.83       -1.36      7.34 o 
  -2   6  11      250.30      266.79     15.68 o 
  -1   6  11     2172.08     2178.83     41.65 o 
   0   6  11     1162.89     1135.91     20.59 o 
   1   6  11       28.03       26.91      6.30 o 
   2   6  11      172.45      172.50      6.92 o 
   3   6  11     2287.59     2186.98     37.31 o 
   4   6  11        0.19        4.02      5.50 o 
   5   6  11     1204.00     1210.48     19.15 o 
   6   6  11        2.53        0.34      4.60 o 
   7   6  11       44.93       51.59      7.74 o 
   8   6  11       69.42       64.48      9.54 o 
 -11   7  11       32.66       18.73      7.88 o 
 -10   7  11      348.30      352.81     15.34 o 
  -9   7  11        0.25       -1.57      6.91 o 
  -8   7  11      995.94     1032.26     36.42 o 
  -7   7  11      211.80      219.85     32.14 o 
  -6   7  11        8.86        8.11      9.26 o 
  -5   7  11       41.18       38.73      9.34 o 
  -4   7  11     1727.90     1746.00     36.40 o 
  -3   7  11        0.23       -3.53      6.51 o 
  -2   7  11     1543.21     1553.52     31.05 o 
  -1   7  11        8.82        8.94      5.69 o 
   0   7  11      161.88      163.33      9.17 o 
   1   7  11       59.87       68.76      6.62 o 
   2   7  11      678.64      710.02     21.52 o 
   3   7  11       57.78       44.56      5.06 o 
   4   7  11        1.75        0.19      4.87 o 
   5   7  11        1.40        5.63      3.26 o 
   6   7  11      807.93      812.27     23.90 o 
   7   7  11       15.42       23.94      8.86 o 
   8   7  11       94.75       93.81     11.56 o 
 -10   8  11       23.67       19.51      9.78 o 
  -9   8  11      148.62      143.38     19.84 o 
  -8   8  11       27.91       41.39     11.09 o 
  -7   8  11      263.35      282.41     19.18 o 
  -6   8  11      158.01      152.23     16.37 o 
  -5   8  11      989.78      956.74     29.93 o 
  -4   8  11       29.29       38.52     13.80 o 
  -3   8  11      104.87      117.34     11.43 o 
  -2   8  11        0.35       -3.34      5.95 o 
  -1   8  11     1570.78     1546.09     29.64 o 
   0   8  11       68.45       69.37      8.20 o 
   1   8  11       37.35       39.51      5.77 o 
   2   8  11      131.65      120.36      9.41 o 
   3   8  11      616.86      644.30     11.98 o 
   4   8  11       82.86       78.14      5.83 o 
   5   8  11      808.41      797.94     21.92 o 
   6   8  11       48.26       41.00      7.96 o 
   7   8  11       43.38       40.35      8.36 o 
 -10   9  11       94.50       97.31     12.67 o 
  -9   9  11        0.46       -3.40      8.46 o 
  -8   9  11      263.79      316.71     47.65 o 
  -7   9  11      124.98      106.03     17.00 o 
  -6   9  11       41.77       43.69      9.31 o 
  -5   9  11       42.76       51.98      9.61 o 
  -4   9  11     1412.69     1442.21     39.30 o 
  -3   9  11        3.83        3.79      5.92 o 
  -2   9  11      384.36      425.33     14.21 o 
  -1   9  11      151.05      164.46     11.86 o 
   0   9  11      296.08      315.77     14.58 o 
   1   9  11      336.84      330.75     12.79 o 
   2   9  11      669.98      686.95     18.34 o 
   3   9  11      165.42      168.11     13.47 o 
   4   9  11        8.16        7.89      4.09 o 
   5   9  11       14.85       13.99      5.87 o 
   6   9  11      874.66      940.21     30.27 o 
   7   9  11       43.30       41.58      9.45 o 
  -9  10  11        9.01        2.77     11.91 o 
  -8  10  11       24.22       28.26     11.02 o 
  -7  10  11      303.81      381.54     36.29 o 
  -6  10  11      175.34      164.34     12.77 o 
  -5  10  11      582.04      582.08     26.14 o 
  -4  10  11        0.09       -3.67      7.20 o 
  -3  10  11      190.71      214.27     11.65 o 
  -2  10  11      223.91      201.25     13.02 o 
  -1  10  11      818.96      829.48     24.23 o 
   0  10  11        4.15       10.34      6.76 o 
   1  10  11        0.73       -1.88      5.33 o 
   2  10  11        8.95        6.17      4.14 o 
   3  10  11      682.97      704.33     13.09 o 
   4  10  11        7.41        6.33      3.21 o 
   5  10  11      579.97      607.27     20.97 o 
   6  10  11       20.76       28.29      8.35 o 
   7  10  11       82.89       79.55     13.87 o 
  -9  11  11        1.02        7.47      6.84 o 
  -8  11  11      354.94      368.40     16.38 o 
  -7  11  11       34.39       37.53     11.17 o 
  -6  11  11      106.52       85.90     33.15 o 
  -5  11  11       30.15       29.06      9.69 o 
  -4  11  11      892.67      939.89     27.43 o 
  -3  11  11       45.80       28.65     10.11 o 
  -2  11  11      517.70      543.32     18.77 o 
  -1  11  11       49.57       56.00      8.38 o 
   0  11  11      486.06      488.74     17.22 o 
   1  11  11       40.92       58.18      8.61 o 
   2  11  11      764.75      798.77     28.59 o 
   3  11  11        0.59        5.14      8.69 o 
   4  11  11       75.58       65.22      6.79 o 
   5  11  11        2.15      -15.73     15.73 o 
   6  11  11      281.74      278.91     30.87 o 
  -8  12  11        3.70        5.07      5.81 o 
  -7  12  11      458.28      473.80     40.17 o 
  -6  12  11        4.68        8.05      7.59 o 
  -5  12  11      265.67      248.82     43.76 o 
  -4  12  11        5.73        6.08      9.29 o 
  -3  12  11       39.40       60.21     10.19 o 
  -2  12  11       44.20       50.96      9.14 o 
  -1  12  11      633.16      711.45     19.95 o 
   0  12  11      113.52      101.17     10.52 o 
   1  12  11      125.25      126.60     13.54 o 
   2  12  11       53.18       47.28      7.66 o 
   3  12  11      353.11      365.63     16.23 o 
   4  12  11        3.11        6.08     13.57 o 
   5  12  11      275.25      347.97     28.03 o 
   6  12  11        5.44        6.13     12.70 o 
  -8  13  11       60.42       39.87     19.56 o 
  -7  13  11       25.23       10.61      7.46 o 
  -6  13  11        4.80       -2.38      7.32 o 
  -5  13  11        1.71        2.54      7.12 o 
  -4  13  11      174.81      161.37     27.94 o 
  -3  13  11       23.92       34.96      9.66 o 
  -2  13  11      252.20      272.58     14.89 o 
  -1  13  11        1.56       -1.64      6.88 o 
   0  13  11      475.88      493.65     18.00 o 
   1  13  11       52.34       65.42     10.35 o 
   2  13  11      600.70      605.58     22.50 o 
   3  13  11      273.72      274.13     12.39 o 
   4  13  11      125.15      137.36     20.45 o 
   5  13  11        5.19       15.06     16.98 o 
  -7  14  11      142.10       11.95      9.91 o 
  -6  14  11       61.98       24.45     20.31 o 
  -5  14  11      127.56      122.21     26.45 o 
  -4  14  11        0.20       -0.54      6.36 o 
  -3  14  11      124.06      100.57     23.38 o 
  -2  14  11      125.74      137.37     13.69 o 
  -1  14  11      605.04      660.08     24.50 o 
   0  14  11       16.18        8.76      6.79 o 
   1  14  11       29.43       36.09      9.06 o 
   2  14  11       51.48       58.47      8.43 o 
   3  14  11       80.63       74.08     17.34 o 
   4  14  11        8.15       10.65     13.80 o 
  -6  15  11        2.14        9.72     12.33 o 
  -5  15  11       45.80       24.75     15.96 o 
  -4  15  11      197.66       19.12     19.27 o 
  -3  15  11       51.62       28.12     25.15 o 
  -2  15  11       60.93       59.55     30.20 o 
  -1  15  11       57.95       38.20     11.66 o 
   0  15  11       88.48       61.97     19.09 o 
   1  15  11       49.70       52.11     14.23 o 
   2  15  11      151.04      132.07     11.63 o 
   3  15  11      115.04      104.19     21.26 o 
  -4  16  11        0.60       -9.45      9.45 o 
  -3  16  11       12.66       13.39      9.41 o 
  -2  16  11       73.75       55.79     12.20 o 
  -1  16  11      264.81      278.63     19.15 o 
   0  16  11        1.33       -2.97     10.00 o 
   1  16  11      127.16       91.14     17.79 o 
   2  16  11       12.74       14.15      7.30 o 
 -10   0  12        3.56       24.13     10.50 o 
  -8   0  12      423.81      412.04     20.75 o 
  -6   0  12      366.45      373.60     12.39 o 
  -4   0  12     2385.96     2390.55     46.73 o 
  -2   0  12       33.74       35.17      8.59 o 
   0   0  12     3898.58     3745.48     69.24 o 
   2   0  12     1445.26     1532.01     30.09 o 
   4   0  12      457.11      429.46     12.24 o 
   6   0  12      753.53      686.88     19.17 o 
   8   0  12        2.84        1.55      5.98 o 
 -11   1  12      429.62      454.77     14.84 o 
 -10   1  12        3.28        6.28      5.47 o 
  -9   1  12       12.70       10.17      5.28 o 
  -8   1  12      103.51       92.23      8.05 o 
  -7   1  12     2663.77     2643.98     36.29 o 
  -6   1  12        0.33        1.38      3.77 o 
  -5   1  12      616.79      645.03     12.33 o 
  -4   1  12      159.74      171.91      7.56 o 
  -3   1  12     2416.22     2325.11     65.56 o 
  -2   1  12       16.64       15.41      6.50 o 
  -1   1  12      414.03      414.62      7.99 o 
   0   1  12      713.72      695.08      9.89 o 
   1   1  12        4.56        5.44      2.92 o 
   2   1  12      144.47      153.51      8.57 o 
   3   1  12      933.37     1009.87     16.08 o 
   4   1  12        0.73        0.09      3.38 o 
   5   1  12      398.38      412.83      8.97 o 
   6   1  12        4.70        1.84      3.77 o 
   7   1  12       39.65       44.85      5.15 o 
   8   1  12        5.31       12.58      7.31 o 
 -11   2  12        4.64        5.75      6.19 o 
 -10   2  12       13.26        8.82      6.56 o 
  -9   2  12      121.64      125.23      9.14 o 
  -8   2  12      679.30      672.08     15.35 o 
  -7   2  12      173.71      163.32      7.49 o 
  -6   2  12      504.01      518.97     10.57 o 
  -5   2  12      110.18      107.83      9.60 o 
  -4   2  12     2260.70     2331.20     30.95 o 
  -3   2  12       60.87       58.96      3.62 o 
  -2   2  12      409.98      402.91     16.04 o 
  -1   2  12      581.93      593.97     21.11 o 
   0   2  12      133.87      138.45      7.04 o 
   1   2  12       92.91       73.60      3.02 o 
   2   2  12      841.03      846.18     15.76 o 
   3   2  12        6.02        2.54      3.56 o 
   4   2  12      276.40      285.16      7.16 o 
   5   2  12       91.00       84.87      6.27 o 
   6   2  12      452.41      496.37     11.37 o 
   7   2  12        0.59        0.31      3.58 o 
   8   2  12        4.09       -0.72      6.25 o 
 -11   3  12      409.97      417.46     17.92 o 
 -10   3  12      106.07       81.26     19.60 o 
  -9   3  12        0.43        2.37      4.71 o 
  -8   3  12       75.51       77.57      6.65 o 
  -7   3  12      575.40      590.33     14.36 o 
  -6   3  12       67.49       63.97      8.22 o 
  -5   3  12      566.56      576.90     13.56 o 
  -4   3  12      169.85      157.71     11.53 o 
  -3   3  12     2118.91     2186.22     44.99 o 
  -2   3  12       32.23       37.91      7.79 o 
  -1   3  12      569.16      565.86     16.24 o 
   0   3  12      103.98      102.76      8.43 o 
   1   3  12       96.70       97.12      6.07 o 
   2   3  12      394.32      385.52     13.53 o 
   3   3  12      383.92      430.59     11.43 o 
   4   3  12       13.26        9.67      4.35 o 
   5   3  12      808.25      760.78     15.91 o 
   6   3  12       95.64       85.73      7.04 o 
   7   3  12      261.83      239.65     10.96 o 
   8   3  12        0.19       -3.01      7.39 o 
 -11   4  12        4.24        0.88      6.43 o 
 -10   4  12      120.92       92.86     24.12 o 
  -9   4  12      115.83      101.70      8.00 o 
  -8   4  12      739.81      752.75     17.83 o 
  -7   4  12        2.76        0.71      6.05 o 
  -6   4  12      335.66      301.76     12.23 o 
  -5   4  12      454.99      451.00     11.10 o 
  -4   4  12     3612.45     3493.43     76.69 o 
  -3   4  12        0.26       -6.49      6.49 o 
  -2   4  12       10.37       12.37      6.98 o 
  -1   4  12        1.87        1.40      7.47 o 
   0   4  12      610.69      602.33     16.45 o 
   1   4  12      114.51      117.08      6.70 o 
   2   4  12     1046.50     1083.97     22.62 o 
   3   4  12      101.28       95.12      7.00 o 
   4   4  12      199.71      198.77      9.43 o 
   5   4  12       15.70       22.31      5.37 o 
   6   4  12      696.32      686.21     19.49 o 
   7   4  12        3.87       14.54      9.51 o 
   8   4  12        0.95       24.60      8.93 o 
 -11   5  12      469.98      468.06     20.14 o 
 -10   5  12        5.39        8.04      6.93 o 
  -9   5  12       46.76       42.73      6.26 o 
  -8   5  12       22.00       24.42      6.26 o 
  -7   5  12      587.00      597.20     17.54 o 
  -6   5  12       61.95       53.13      6.69 o 
  -5   5  12      247.35      242.08     15.32 o 
  -4   5  12        5.52       -0.93      6.07 o 
  -3   5  12     2230.10     2225.95     47.92 o 
  -2   5  12       48.19       57.42      9.01 o 
  -1   5  12      833.00      840.70     26.24 o 
   0   5  12       68.97       59.73      8.61 o 
   1   5  12      297.09      286.06     11.05 o 
   2   5  12       10.59        8.33      4.40 o 
   3   5  12     1446.88     1421.86     30.18 o 
   4   5  12        0.83        3.58      6.26 o 
   5   5  12      694.17      692.48     15.37 o 
   6   5  12       12.53       13.66      4.60 o 
   7   5  12      181.63      168.34     13.22 o 
 -10   6  12      585.54      617.17     24.97 o 
  -9   6  12        9.05        6.50      6.21 o 
  -8   6  12      837.46      818.57     22.76 o 
  -7   6  12      125.06      116.80     20.03 o 
  -6   6  12      458.14      496.90     25.76 o 
  -5   6  12       47.15       52.31     10.72 o 
  -4   6  12     2010.50     2073.50     47.09 o 
  -3   6  12       50.85       46.95      8.52 o 
  -2   6  12      106.64      108.12      9.68 o 
  -1   6  12      139.11      148.09     11.60 o 
   0   6  12      655.59      673.07     16.20 o 
   1   6  12       58.59       73.59      6.85 o 
   2   6  12      220.12      247.59     10.11 o 
   3   6  12        7.15       -0.60      4.37 o 
   4   6  12      170.59      172.85      8.92 o 
   5   6  12       47.25       35.96      5.61 o 
   6   6  12      715.23      732.19     27.06 o 
   7   6  12       48.50       45.69     11.20 o 
 -10   7  12        6.74       -0.30      7.67 o 
  -9   7  12        1.34       -4.73      7.86 o 
  -8   7  12        0.01        4.72      7.84 o 
  -7   7  12      667.66      669.79     24.45 o 
  -6   7  12        0.19       -1.56      7.26 o 
  -5   7  12      423.23      404.11     19.15 o 
  -4   7  12      360.75      311.43     17.05 o 
  -3   7  12      503.05      492.97     31.61 o 
  -2   7  12       53.39       54.44      9.31 o 
  -1   7  12      593.53      624.38     20.10 o 
   0   7  12       82.92       90.94      8.74 o 
   1   7  12        0.63        4.19      5.68 o 
   2   7  12        0.04       -2.14      4.08 o 
   3   7  12      969.46      979.99     21.80 o 
   4   7  12      175.73      160.96      8.84 o 
   5   7  12      165.32      161.19     11.38 o 
   6   7  12       13.28       24.17     10.22 o 
   7   7  12       77.21       78.23      9.65 o 
 -10   8  12      182.11      170.50     52.43 o 
  -9   8  12       13.85       -1.43      7.05 o 
  -8   8  12      296.14      304.44     23.34 o 
  -7   8  12      395.79      395.91     21.40 o 
  -6   8  12       70.57       78.73     11.10 o 
  -5   8  12        1.75       -0.71      6.42 o 
  -4   8  12      677.48      686.67     22.46 o 
  -3   8  12       46.84       49.50      8.90 o 
  -2   8  12       13.50       15.05      6.79 o 
  -1   8  12      110.39      119.39     10.35 o 
   0   8  12      532.50      571.42     15.69 o 
   1   8  12        0.44        0.73      7.55 o 
   2   8  12      429.38      460.64     13.08 o 
   3   8  12       12.28       15.51      5.09 o 
   4   8  12       50.37       57.95      9.25 o 
   5   8  12        4.38        5.11      3.55 o 
   6   8  12      634.49      653.79     26.73 o 
   7   8  12       20.25       19.53     12.45 o 
  -9   9  12        2.02        0.30     10.29 o 
  -8   9  12       14.14       13.35     11.13 o 
  -7   9  12      334.95      361.75     22.67 o 
  -6   9  12      103.85      115.49     15.00 o 
  -5   9  12      643.18      675.32     95.03 o 
  -4   9  12       84.52       82.62     10.91 o 
  -3   9  12      377.44      419.19     16.85 o 
  -2   9  12      188.42      158.49     12.41 o 
  -1   9  12      232.79      240.47     12.85 o 
   0   9  12      234.91      235.36     21.09 o 
   1   9  12       73.99       72.33      8.45 o 
   2   9  12       34.76       33.38      6.75 o 
   3   9  12      328.62      361.72     13.63 o 
   4   9  12       79.83       81.64      7.78 o 
   5   9  12      134.89      161.51     15.14 o 
   6   9  12        0.32       12.82      9.57 o 
  -9  10  12       13.90       12.52     11.72 o 
  -8  10  12      315.69      321.92     22.52 o 
  -7  10  12       49.07       32.54     16.65 o 
  -6  10  12       43.99       27.57     28.26 o 
  -5  10  12       57.70       71.16      9.67 o 
  -4  10  12      871.92      941.85     35.09 o 
  -3  10  12        0.31       -3.88      7.79 o 
  -2  10  12        9.49       11.52      7.81 o 
  -1  10  12       41.25       44.00      7.63 o 
   0  10  12      741.88      784.29     21.17 o 
   1  10  12      149.69      128.59      9.13 o 
   2  10  12      276.13      294.29     15.48 o 
   3  10  12       17.96       23.85      5.56 o 
   4  10  12       59.27       54.93      9.69 o 
   5  10  12       16.29       29.26     10.71 o 
   6  10  12      348.42      354.60     25.35 o 
  -8  11  12       19.48       11.51      9.15 o 
  -7  11  12      717.25      772.67     26.87 o 
  -6  11  12        0.62       -3.38      8.63 o 
  -5  11  12      180.25      131.99     53.08 o 
  -4  11  12       76.92       68.99     11.19 o 
  -3  11  12      173.98      176.86     13.07 o 
  -2  11  12      220.62      227.19     13.19 o 
  -1  11  12      138.02      137.42     22.51 o 
   0  11  12      153.17      177.38     11.10 o 
   1  11  12        0.54        4.41      6.06 o 
   2  11  12       15.83       14.44      7.88 o 
   3  11  12      750.88      751.63     19.34 o 
   4  11  12       37.81       35.95     13.67 o 
   5  11  12       98.31       74.83     25.10 o 
  -8  12  12       83.30        7.74     11.70 o 
  -7  12  12       93.11       48.05     38.25 o 
  -6  12  12       44.07       15.57     14.81 o 
  -5  12  12        0.14        5.95     10.56 o 
  -4  12  12      237.69      277.75     16.60 o 
  -3  12  12        0.54       -1.38      7.30 o 
  -2  12  12       95.35       75.54     20.94 o 
  -1  12  12       30.09       37.89     13.84 o 
   0  12  12      472.96      479.54     18.97 o 
   1  12  12       82.30       82.79     10.12 o 
   2  12  12      249.99      270.11     16.63 o 
   3  12  12       29.77       45.67      8.54 o 
   4  12  12       85.49       37.49     23.40 o 
   5  12  12        2.33        1.98     14.85 o 
  -7  13  12      276.46      278.95     20.87 o 
  -6  13  12       31.08       -1.09      8.62 o 
  -5  13  12       70.20       61.03     26.14 o 
  -4  13  12        4.67       11.64      8.32 o 
  -3  13  12       85.71       64.82     15.52 o 
  -2  13  12        4.94        2.83      7.88 o 
  -1  13  12      303.59      317.34     18.23 o 
   0  13  12        0.21       -7.21      7.21 o 
   1  13  12        0.01        8.75      9.60 o 
   2  13  12       49.34       40.28     11.10 o 
   3  13  12      105.26       97.42     11.44 o 
   4  13  12       23.17        9.73     13.36 o 
  -6  14  12       40.78       10.05      9.65 o 
  -5  14  12        0.48        6.02      8.79 o 
  -4  14  12      294.17      322.79     19.92 o 
  -3  14  12      145.23      115.32     39.57 o 
  -2  14  12        8.40        8.81     11.89 o 
  -1  14  12        2.87        6.77      8.04 o 
   0  14  12      172.87      162.63     20.91 o 
   1  14  12       33.93       39.01      8.33 o 
   2  14  12       71.60       74.81     10.40 o 
   3  14  12       77.53       60.09     31.18 o 
  -5  15  12       73.76       72.94     44.07 o 
  -4  15  12        1.04       -4.68      9.12 o 
  -3  15  12      133.93       98.65     22.71 o 
  -2  15  12       88.01       86.43     21.25 o 
  -1  15  12      309.79      322.21     17.13 o 
   0  15  12        4.64       22.53     14.35 o 
   1  15  12       11.10        9.82      7.96 o 
   2  15  12       45.38       46.25      9.52 o 
  -2  16  12       13.19       12.32      9.51 o 
  -1  16  12        7.32       12.08      8.79 o 
 -11   0  13      222.92      199.81     53.81 o 
  -9   0  13       29.33       20.15     10.65 o 
  -7   0  13     2633.60     2647.12     49.66 o 
  -5   0  13       83.88      106.94     12.41 o 
  -3   0  13      364.70      373.54     18.87 o 
  -1   0  13       65.37       61.18      4.53 o 
   1   0  13      175.70      153.09     11.00 o 
   3   0  13     1884.27     1844.80     34.65 o 
   5   0  13      259.64      245.53     29.96 o 
   7   0  13       57.20       60.52     10.55 o 
 -11   1  13        0.53        2.67      5.77 o 
 -10   1  13      148.07      136.83     11.00 o 
  -9   1  13      195.96      175.30     21.23 o 
  -8   1  13      191.27      203.46      9.99 o 
  -7   1  13        3.69        6.72      5.89 o 
  -6   1  13      970.66      995.84     17.29 o 
  -5   1  13       53.61       52.70      4.33 o 
  -4   1  13      596.60      620.34     12.94 o 
  -3   1  13       77.00       71.90      3.65 o 
  -2   1  13      423.90      417.39     14.65 o 
  -1   1  13      206.04      194.45     11.80 o 
   0   1  13     2538.35     2513.52     38.51 o 
   1   1  13       88.52       97.71      9.48 o 
   2   1  13     1398.48     1375.99     20.20 o 
   3   1  13        1.10        5.18      5.04 o 
   4   1  13      302.27      301.02      9.72 o 
   5   1  13       23.22       21.46      4.77 o 
   6   1  13      541.19      518.17     13.38 o 
   7   1  13        1.75       -0.59      4.57 o 
 -11   2  13      234.73      244.90     31.07 o 
 -10   2  13      132.00      117.49     24.68 o 
  -9   2  13        0.27       -0.68      4.77 o 
  -8   2  13       50.55       52.05      6.49 o 
  -7   2  13      943.11      952.62     22.44 o 
  -6   2  13       13.03       25.42      4.12 o 
  -5   2  13        1.77        3.24      3.16 o 
  -4   2  13       98.45      104.99      6.55 o 
  -3   2  13      304.32      308.88     13.50 o 
  -2   2  13      126.82      109.71     12.83 o 
  -1   2  13       72.37       72.72      8.46 o 
   0   2  13       13.25       20.30      6.38 o 
   1   2  13       13.09       11.84      4.91 o 
   2   2  13      763.79      701.97     11.48 o 
   3   2  13     1020.59     1019.81     18.92 o 
   4   2  13        0.56        5.62      3.75 o 
   5   2  13      155.05      122.94      7.50 o 
   6   2  13       28.62       22.45      6.58 o 
   7   2  13       71.84       41.40      7.08 o 
 -10   3  13      103.59       84.71     19.40 o 
  -9   3  13       11.59        2.74      5.13 o 
  -8   3  13      520.04      519.27     12.82 o 
  -7   3  13       28.39       19.14      7.05 o 
  -6   3  13      457.66      462.83     21.17 o 
  -5   3  13       43.00       34.42      5.01 o 
  -4   3  13      384.64      404.82      8.26 o 
  -3   3  13       81.62       75.11      9.41 o 
  -2   3  13       17.28       21.30      7.96 o 
  -1   3  13        0.82        2.70      6.42 o 
   0   3  13      117.64      113.75     10.63 o 
   1   3  13       83.75       72.92      7.45 o 
   2   3  13      901.74      861.91     18.77 o 
   3   3  13      212.69      206.71     13.06 o 
   4   3  13      218.02      202.90     17.57 o 
   5   3  13       68.97       73.54      8.94 o 
   6   3  13      355.14      368.51     13.96 o 
   7   3  13       18.90       33.41     11.14 o 
 -10   4  13       66.68       48.77     13.25 o 
  -9   4  13      170.93      147.22     15.46 o 
  -8   4  13       69.30       55.26      9.56 o 
  -7   4  13      710.20      673.51     33.15 o 
  -6   4  13       23.58       19.26      5.08 o 
  -5   4  13      199.56      184.75      7.27 o 
  -4   4  13       11.31       17.54      7.74 o 
  -3   4  13      317.10      330.41     23.28 o 
  -2   4  13       24.63       14.55      9.69 o 
  -1   4  13      214.05      206.76     13.36 o 
   0   4  13       17.05       13.05      6.29 o 
   1   4  13        0.35        1.16      4.16 o 
   2   4  13       57.38       46.99      6.78 o 
   3   4  13     1043.52     1049.15     24.91 o 
   4   4  13       28.60       14.45      6.12 o 
   5   4  13      615.12      591.14     15.34 o 
   6   4  13       32.57       24.26      5.85 o 
   7   4  13      100.31       67.98     16.63 o 
 -10   5  13      364.02      312.64     15.51 o 
  -9   5  13       29.81       22.28      8.79 o 
  -8   5  13      279.25      278.90     11.06 o 
  -7   5  13       29.95       31.72      9.51 o 
  -6   5  13      349.97      329.45     17.42 o 
  -5   5  13       17.43       23.73      9.50 o 
  -4   5  13      779.18      782.32     26.86 o 
  -3   5  13      311.60      292.14     19.23 o 
  -2   5  13       55.35       50.81      9.73 o 
  -1   5  13       76.58       60.40      9.69 o 
   0   5  13     1217.04     1238.63     27.35 o 
   1   5  13       64.59       63.58      6.13 o 
   2   5  13      459.81      453.39     14.68 o 
   3   5  13        5.00       -0.07      7.56 o 
   4   5  13      114.27      111.63      9.43 o 
   5   5  13       24.75       25.39      5.26 o 
   6   5  13      272.75      277.12     27.18 o 
   7   5  13        0.78        6.84     10.13 o 
 -10   6  13       14.52       10.26      7.36 o 
  -9   6  13       13.45        9.32      6.00 o 
  -8   6  13        0.95        4.00      5.24 o 
  -7   6  13      749.26      754.40     26.98 o 
  -6   6  13        3.54        5.73      7.76 o 
  -5   6  13       29.53       35.82     10.17 o 
  -4   6  13       25.01        8.79     11.46 o 
  -3   6  13      447.43      422.78     17.54 o 
  -2   6  13       29.78       39.25      9.16 o 
  -1   6  13      488.09      496.13     25.24 o 
   0   6  13      345.08      321.06     12.64 o 
   1   6  13       61.41       55.18      7.02 o 
   2   6  13        5.28        5.07      4.32 o 
   3   6  13     1011.37     1028.74     23.35 o 
   4   6  13        4.67        6.41      5.58 o 
   5   6  13       80.90       69.04      7.16 o 
   6   6  13        2.03       -5.43      8.84 o 
 -10   7  13      203.38       50.42     52.80 o 
  -9   7  13        7.99       10.18      9.39 o 
  -8   7  13      152.28      139.65     32.93 o 
  -7   7  13      179.24      173.77     25.02 o 
  -6   7  13      414.81      387.20     19.30 o 
  -5   7  13       17.34       31.29      9.33 o 
  -4   7  13      180.85      250.32     19.61 o 
  -3   7  13       54.22       50.69      9.44 o 
  -2   7  13       63.32       64.59     19.01 o 
  -1   7  13       51.75       51.65      7.80 o 
   0   7  13      192.03      242.93     14.64 o 
   1   7  13       30.58       29.39      6.79 o 
   2   7  13      225.72      244.45     14.26 o 
   3   7  13       66.20       68.29      8.18 o 
   4   7  13       33.77       36.67      8.00 o 
   5   7  13       14.17       19.61      6.32 o 
   6   7  13      317.74      339.28     19.08 o 
  -9   8  13       64.08       19.28     15.30 o 
  -8   8  13       26.34        7.13      8.79 o 
  -7   8  13      369.93      388.94     26.50 o 
  -6   8  13        6.99        7.20      9.05 o 
  -5   8  13      229.82      213.34     16.94 o 
  -4   8  13       17.37       15.82      8.23 o 
  -3   8  13       80.13       86.10     12.10 o 
  -2   8  13      111.27      130.80     12.55 o 
  -1   8  13      283.24      300.37     14.05 o 
   0   8  13        0.95        4.58      6.37 o 
   1   8  13       21.52       23.72      6.36 o 
   2   8  13        4.87       -3.80      4.70 o 
   3   8  13      349.75      375.41     23.20 o 
   4   8  13        5.87       -2.95      6.60 o 
   5   8  13       16.44       30.44     11.12 o 
   6   8  13       53.47       46.54     12.79 o 
  -9   9  13       40.95        8.75      9.64 o 
  -8   9  13       98.31       57.25     46.30 o 
  -7   9  13       76.70       34.52     15.17 o 
  -6   9  13      293.62      219.52    136.67 o 
  -5   9  13      117.44      135.55     15.84 o 
  -4   9  13      798.74      833.59     27.45 o 
  -3   9  13        8.97       15.55      7.88 o 
  -2   9  13        1.39       10.69      7.18 o 
  -1   9  13       15.39       12.68      8.15 o 
   0   9  13      251.79      295.73     13.24 o 
   1   9  13       21.71       30.47      8.81 o 
   2   9  13      170.83      175.37     12.11 o 
   3   9  13        0.17       15.73      5.79 o 
   4   9  13        7.62        0.79      8.17 o 
   5   9  13       65.25       69.43     16.95 o 
  -8  10  13       10.64        6.62      9.77 o 
  -7  10  13      410.15      392.21     51.15 o 
  -6  10  13        3.17       -2.83      8.14 o 
  -5  10  13       53.53       64.99     10.15 o 
  -4  10  13        0.40       10.11      8.88 o 
  -3  10  13      512.10      542.01     20.92 o 
  -2  10  13       18.12       11.10      7.01 o 
  -1  10  13      481.01      525.69     17.98 o 
   0  10  13       86.31       82.51      9.70 o 
   1  10  13        8.96       16.03      6.52 o 
   2  10  13      141.83      147.69     11.28 o 
   3  10  13      586.25      608.59     17.72 o 
   4  10  13        3.92       11.97      6.81 o 
   5  10  13      110.69      115.31     17.25 o 
  -8  11  13      101.99        7.61     10.44 o 
  -7  11  13       38.03       18.78     11.70 o 
  -6  11  13      162.91       83.90     55.84 o 
  -5  11  13       45.34       35.92     27.80 o 
  -4  11  13      557.58      603.39     21.60 o 
  -3  11  13       44.48       39.43     10.94 o 
  -2  11  13      227.38      263.69     14.35 o 
  -1  11  13       21.90       27.39      8.36 o 
   0  11  13      195.97      175.27     14.45 o 
   1  11  13      119.14      103.44     13.22 o 
   2  11  13      306.92      321.21     13.88 o 
   3  11  13        1.55        2.30      6.83 o 
   4  11  13       33.03       18.92     10.91 o 
  -7  12  13      472.05      511.61     28.84 o 
  -6  12  13        3.67       -8.76     13.07 o 
  -5  12  13        0.81        4.34      8.38 o 
  -4  12  13       17.44       23.87      8.72 o 
  -3  12  13       79.34       73.94     17.98 o 
  -2  12  13        2.40        3.49      9.06 o 
  -1  12  13      176.51      159.08     32.50 o 
   0  12  13        9.53       16.45      8.95 o 
   1  12  13        5.58       14.88      7.02 o 
   2  12  13       13.32        6.98      7.46 o 
   3  12  13      276.79      289.68     12.27 o 
   4  12  13       34.22       25.76     12.00 o 
  -6  13  13       92.47       70.66     25.89 o 
  -5  13  13        2.01      -10.89     10.89 o 
  -4  13  13      181.67      194.25     28.81 o 
  -3  13  13       41.45       21.56     11.41 o 
  -2  13  13        8.20       -1.58      8.01 o 
  -1  13  13        0.18        1.04      7.91 o 
   0  13  13      214.64      248.25     16.31 o 
   1  13  13       57.09       64.02      9.88 o 
   2  13  13      127.44      129.87     11.13 o 
   3  13  13        4.50        2.75     11.40 o 
  -5  14  13       53.72       40.79     20.33 o 
  -4  14  13        5.67       -0.26      9.52 o 
  -3  14  13       38.21       33.58     10.40 o 
  -2  14  13       73.65       74.63     18.32 o 
  -1  14  13      193.09      211.82     19.72 o 
   0  14  13        2.49        4.93     10.55 o 
   1  14  13      107.23      110.71     12.92 o 
  -2  15  13        0.05        1.37      7.59 o 
  -1  15  13      102.51       83.30     21.74 o 
 -10   0  14      564.74      544.13     38.87 o 
  -8   0  14        7.16        7.63      9.98 o 
  -6   0  14      284.02      281.70     21.04 o 
  -4   0  14      673.18      570.80     62.12 o 
  -2   0  14      614.59      620.89     36.83 o 
   0   0  14     3547.05     3411.17     62.35 o 
   2   0  14      133.05      124.55      8.27 o 
   4   0  14      214.70      193.95     11.76 o 
   6   0  14      530.95      577.23     20.17 o 
 -10   1  14        4.23        6.31      6.45 o 
  -9   1  14      136.56      140.51      9.64 o 
  -8   1  14        3.05        3.45      4.27 o 
  -7   1  14     1613.68     1630.95     29.45 o 
  -6   1  14        0.07        4.81      5.16 o 
  -5   1  14       66.20       61.69      5.25 o 
  -4   1  14       25.94       21.73      4.94 o 
  -3   1  14       21.02       21.37      5.65 o 
  -2   1  14      172.70      140.39      8.33 o 
  -1   1  14       32.59       31.59      2.89 o 
   0   1  14        0.51        1.35      2.82 o 
   1   1  14      180.29      172.27      7.37 o 
   2   1  14      170.49      150.37      5.76 o 
   3   1  14     1697.52     1625.92     25.92 o 
   4   1  14        0.99        0.87      3.79 o 
   5   1  14        3.34        0.58      3.69 o 
   6   1  14        5.43        1.73      5.07 o 
 -10   2  14      244.94      239.91     15.44 o 
  -9   2  14       99.66       78.63     10.44 o 
  -8   2  14      175.33      185.44      9.59 o 
  -7   2  14        7.19        5.81      4.42 o 
  -6   2  14      283.98      289.32      9.43 o 
  -5   2  14        2.14        3.79      4.22 o 
  -4   2  14      576.66      565.77     12.79 o 
  -3   2  14        0.18        6.66      6.67 o 
  -2   2  14        3.38       17.82      8.55 o 
  -1   2  14       18.62       12.99      7.85 o 
   0   2  14     1753.91     1756.65     30.08 o 
   1   2  14       90.22       91.73      7.63 o 
   2   2  14      293.64      268.32     11.61 o 
   3   2  14       62.05       66.27      6.85 o 
   4   2  14      404.43      379.52     12.44 o 
   5   2  14        7.56        9.20      4.95 o 
   6   2  14      383.91      368.48     15.50 o 
 -10   3  14       37.59       17.29      6.63 o 
  -9   3  14      279.00      252.72     15.49 o 
  -8   3  14       37.73       33.62      6.80 o 
  -7   3  14      621.06      638.96     21.09 o 
  -6   3  14       67.49       52.78      6.59 o 
  -5   3  14        1.79        5.04      3.64 o 
  -4   3  14       93.61       90.72     15.13 o 
  -3   3  14      148.43      137.38     13.34 o 
  -2   3  14       10.84       14.96      7.34 o 
  -1   3  14      345.48      361.04     15.79 o 
   0   3  14       62.26       60.76      8.29 o 
   1   3  14      156.27      146.19      8.92 o 
   2   3  14       25.62       29.50      7.25 o 
   3   3  14     1253.49     1217.50     23.71 o 
   4   3  14        3.54        3.70      4.89 o 
   5   3  14      122.91      116.26      8.61 o 
   6   3  14       10.52        8.99      5.28 o 
 -10   4  14      436.35      427.51     17.21 o 
  -9   4  14       23.21       24.72      6.81 o 
  -8   4  14      152.14      160.80      9.85 o 
  -7   4  14       31.48       26.74      5.59 o 
  -6   4  14       96.76      104.87     16.49 o 
  -5   4  14        2.04        3.17      7.34 o 
  -4   4  14      935.96      978.37     31.66 o 
  -3   4  14        0.50       -9.04      9.71 o 
  -2   4  14       21.41       16.89      7.60 o 
  -1   4  14      299.81      283.74     16.87 o 
   0   4  14      728.14      738.51     21.55 o 
   1   4  14      106.51      105.01      7.94 o 
   2   4  14       61.27       75.64     10.70 o 
   3   4  14        2.40       -0.99      6.82 o 
   4   4  14      246.67      221.79     11.33 o 
   5   4  14       41.55       38.35      8.94 o 
   6   4  14      427.70      451.17     14.89 o 
 -10   5  14        7.45        3.12      9.97 o 
  -9   5  14      273.39      275.73     12.16 o 
  -8   5  14       59.08       45.22     10.15 o 
  -7   5  14      644.41      609.19     28.30 o 
  -6   5  14       41.31       29.56     10.17 o 
  -5   5  14       16.01       24.32     11.88 o 
  -4   5  14      278.61      279.55     16.40 o 
  -3   5  14      755.57      746.24     28.08 o 
  -2   5  14      449.09      467.44     18.68 o 
  -1   5  14     1844.94     1862.12     44.19 o 
   0   5  14      400.80      395.31     16.43 o 
   1   5  14       27.09       33.60      6.61 o 
   2   5  14       19.63       37.58      6.52 o 
   3   5  14     1318.18     1262.15     27.67 o 
   4   5  14        0.36       -6.35      6.35 o 
   5   5  14      214.99      194.67     10.61 o 
   6   5  14        0.58       -1.69     16.33 o 
  -9   6  14       58.02       27.31     14.16 o 
  -8   6  14       24.40       18.73      8.48 o 
  -7   6  14       12.23       24.22     10.12 o 
  -6   6  14      293.90      305.63     22.90 o 
  -5   6  14       18.77       27.69      9.38 o 
  -4   6  14      593.92      630.00     31.83 o 
  -3   6  14       90.16       94.35     13.04 o 
  -2   6  14      137.58      135.45     27.07 o 
  -1   6  14        7.46       -5.05      7.93 o 
   0   6  14     1000.27      997.03     23.68 o 
   1   6  14       19.36       27.03      6.13 o 
   2   6  14      165.16      166.68     11.43 o 
   3   6  14       23.71       20.26      6.89 o 
   4   6  14      135.73      131.50     12.57 o 
   5   6  14        9.04       12.19      5.59 o 
   6   6  14      390.05      407.08     20.68 o 
  -9   7  14       95.90       59.13     29.70 o 
  -8   7  14        5.08       -0.62     11.47 o 
  -7   7  14      233.63      211.07     65.29 o 
  -6   7  14        2.85       15.87     12.79 o 
  -5   7  14       14.34       12.27     10.01 o 
  -4   7  14      145.27      122.35     13.03 o 
  -3   7  14      570.71      582.19     24.80 o 
  -2   7  14       42.59       39.62     12.07 o 
  -1   7  14      873.47      885.74     23.19 o 
   0   7  14       85.86       85.21      9.27 o 
   1   7  14       20.07       21.13      5.98 o 
   2   7  14        4.66       -3.18      4.95 o 
   3   7  14      761.58      743.40     21.38 o 
   4   7  14        2.82        3.19      5.76 o 
   5   7  14        5.07        2.55      8.92 o 
  -9   8  14      106.20       55.85     31.79 o 
  -8   8  14       64.89       57.17     26.67 o 
  -7   8  14       39.40       17.85     10.11 o 
  -6   8  14      275.40      319.95     19.49 o 
  -5   8  14      166.08      161.94     21.02 o 
  -4   8  14      306.92      329.36     21.17 o 
  -3   8  14        1.88       -0.20      7.73 o 
  -2   8  14       90.03       83.75      9.98 o 
  -1   8  14       29.38       20.48      9.82 o 
   0   8  14      892.32      951.29     26.45 o 
   1   8  14       18.71       24.56     10.10 o 
   2   8  14      155.35      168.56     12.76 o 
   3   8  14       37.92       33.43      7.86 o 
   4   8  14       17.75       12.96      8.26 o 
   5   8  14      166.54      172.69     20.25 o 
  -8   9  14        0.93        8.92     10.59 o 
  -7   9  14      188.20      218.27     30.28 o 
  -6   9  14       12.87       29.17     10.72 o 
  -5   9  14       52.62       48.25     11.48 o 
  -4   9  14       24.03       27.43     10.67 o 
  -3   9  14      537.84      593.77     25.94 o 
  -2   9  14       78.08       70.73     16.90 o 
  -1   9  14      649.18      652.53     20.84 o 
   0   9  14      202.23      249.59     19.38 o 
   1   9  14       81.21       75.15      9.51 o 
   2   9  14       61.50       52.37      7.70 o 
   3   9  14      565.36      553.82     20.10 o 
   4   9  14        9.98       15.92      8.80 o 
  -7  10  14       30.73       12.44     13.89 o 
  -6  10  14      166.23      131.18     43.07 o 
  -5  10  14       85.91       79.92     17.11 o 
  -4  10  14      420.65      419.75     21.76 o 
  -3  10  14        7.34        0.62      8.44 o 
  -2  10  14        1.04       -5.98      8.75 o 
  -1  10  14       15.87       13.91      8.24 o 
   0  10  14      608.98      630.94     29.71 o 
   1  10  14       95.27       72.85     11.50 o 
   2  10  14      288.30      300.70     13.90 o 
   3  10  14       28.52       29.85      7.14 o 
   4  10  14       39.57       40.27     21.92 o 
  -7  11  14      392.96      420.79     21.11 o 
  -6  11  14       22.01        1.15      9.35 o 
  -5  11  14        0.22       -9.30     10.14 o 
  -4  11  14       11.88        9.35      8.96 o 
  -3  11  14      213.48      222.90     19.30 o 
  -2  11  14        0.40       -3.48      7.69 o 
  -1  11  14       84.41       45.28     17.74 o 
   0  11  14       38.66       30.20      9.56 o 
   1  11  14       54.37       51.34     12.87 o 
   2  11  14      109.62       99.07     10.64 o 
   3  11  14      190.20      203.38     14.88 o 
  -6  12  14      182.18      125.18     54.35 o 
  -5  12  14        0.89       -1.96      7.62 o 
  -4  12  14       76.14       72.67     15.36 o 
  -3  12  14       14.88        1.37      8.59 o 
  -2  12  14       14.24        7.62     10.23 o 
  -1  12  14        6.31       -6.64     10.98 o 
   0  12  14      546.79      633.77     26.49 o 
   1  12  14       25.12       34.42     10.61 o 
   2  12  14      141.19      146.44     10.47 o 
  -5  13  14       32.94       12.44     10.36 o 
  -4  13  14        0.05       -6.28      9.61 o 
  -3  13  14       33.01       37.44     13.32 o 
  -2  13  14        0.30        0.80      7.05 o 
  -1  13  14      150.23      165.34     18.26 o 
   0  13  14        0.56       -4.96     13.84 o 
   1  13  14      230.78      218.44     18.53 o 
  -2  14  14        0.07       -3.98      9.84 o 
  -9   0  15      163.05      134.19     15.79 o 
  -7   0  15      592.38      534.62     60.32 o 
  -5   0  15       21.31       29.49      6.02 o 
  -3   0  15       43.24       48.58      4.32 o 
  -1   0  15      310.43      291.92     10.69 o 
   1   0  15      309.82      286.72     51.45 o 
   3   0  15      368.85      358.21     13.31 o 
   5   0  15       28.06       34.96     13.09 o 
  -9   1  15        6.42       -3.50      5.31 o 
  -8   1  15        0.65       12.48      5.21 o 
  -7   1  15       10.33        1.80      4.49 o 
  -6   1  15      319.49      312.60     15.71 o 
  -5   1  15        2.34        0.91      4.65 o 
  -4   1  15      731.48      767.45     24.52 o 
  -3   1  15       40.77       24.40      4.03 o 
  -2   1  15       74.69       86.38     15.54 o 
  -1   1  15       61.38       40.04     12.53 o 
   0   1  15     1805.75     1669.31     32.90 o 
   1   1  15        3.69        5.27      3.75 o 
   2   1  15      163.59      157.91      9.52 o 
   3   1  15       43.44       31.79      6.69 o 
   4   1  15      178.15      170.69      7.80 o 
   5   1  15        4.15        0.44      4.78 o 
  -9   2  15      221.47      206.09     10.28 o 
  -8   2  15       10.13        8.62      5.99 o 
  -7   2  15      416.36      407.69     13.75 o 
  -6   2  15       20.62       16.49      5.47 o 
  -5   2  15        2.67        0.60      5.15 o 
  -4   2  15       56.54       50.23     10.19 o 
  -3   2  15       75.63       75.40     12.34 o 
  -2   2  15       24.46       34.96     12.25 o 
  -1   2  15      232.22      255.96     20.04 o 
   0   2  15      303.86      277.51     12.83 o 
   1   2  15      126.79      132.75      9.05 o 
   2   2  15       64.43       57.78      7.53 o 
   3   2  15      547.23      584.17     17.67 o 
   4   2  15        5.45       -1.58      4.73 o 
   5   2  15        0.39       10.19      5.09 o 
  -9   3  15       11.95       10.14      6.49 o 
  -8   3  15       55.64       47.76      6.83 o 
  -7   3  15       81.65       64.70      7.88 o 
  -6   3  15      119.58      121.70      9.78 o 
  -5   3  15      191.61      178.39     17.14 o 
  -4   3  15      702.26      661.94     31.83 o 
  -3   3  15      281.60      297.41     17.05 o 
  -2   3  15      671.70      681.24     28.58 o 
  -1   3  15        2.32        1.78      7.60 o 
   0   3  15      732.56      732.89     16.72 o 
   1   3  15        2.90       -0.54      5.34 o 
   2   3  15      132.45      141.14      9.42 o 
   3   3  15        0.26       -2.11      6.20 o 
   4   3  15      341.67      374.52     14.54 o 
   5   3  15        2.18       -1.57      5.45 o 
  -9   4  15      385.63      366.45     48.77 o 
  -8   4  15       14.88       10.23      7.41 o 
  -7   4  15      211.68      244.69     13.73 o 
  -6   4  15       68.11       75.67     12.71 o 
  -5   4  15        7.54       21.76     10.67 o 
  -4   4  15       10.03        7.53      9.35 o 
  -3   4  15      430.07      428.05     25.74 o 
  -2   4  15        5.67        2.49      7.72 o 
  -1   4  15      656.52      665.74     25.21 o 
   0   4  15        2.06       10.25      8.20 o 
   1   4  15      307.36      311.67     19.16 o 
   2   4  15        3.76       -0.44      6.00 o 
   3   4  15      356.81      342.29     14.74 o 
   4   4  15        5.19        8.89      5.09 o 
   5   4  15        4.64       16.43      6.47 o 
  -9   5  15       36.01        7.82     10.48 o 
  -8   5  15        0.63        7.43      7.74 o 
  -7   5  15       49.91       42.34     11.87 o 
  -6   5  15       45.86       75.08     14.51 o 
  -5   5  15       10.60       16.54      9.33 o 
  -4   5  15      350.44      376.49     24.91 o 
  -3   5  15      265.39      243.18     16.21 o 
  -2   5  15      174.83      195.51     22.43 o 
  -1   5  15       37.19       41.18     12.66 o 
   0   5  15      578.40      572.00     15.98 o 
   1   5  15       20.70       27.03      7.03 o 
   2   5  15       70.67       84.47     10.34 o 
   3   5  15       44.57       42.95      7.45 o 
   4   5  15      209.13      198.94     12.05 o 
   5   5  15        7.02        8.64      5.63 o 
  -8   6  15        0.65       -0.68      7.40 o 
  -7   6  15      124.29      126.44     15.61 o 
  -6   6  15        1.96       14.79     12.43 o 
  -5   6  15        1.57       -0.57      7.53 o 
  -4   6  15        4.35       -8.43     11.33 o 
  -3   6  15      264.49      274.80     17.24 o 
  -2   6  15       15.03       18.67      8.79 o 
  -1   6  15      132.27      131.76     14.12 o 
   0   6  15        3.22       -0.07      8.01 o 
   1   6  15      514.99      498.16     16.26 o 
   2   6  15        0.11        5.53      6.20 o 
   3   6  15      571.42      581.01     19.67 o 
   4   6  15       10.48       20.51      7.50 o 
   5   6  15        0.38        3.11      5.99 o 
  -8   7  15        0.80       -5.40     11.53 o 
  -7   7  15       32.04       29.67     15.55 o 
  -6   7  15      275.13      296.32     20.17 o 
  -5   7  15       18.26       28.25     13.42 o 
  -4   7  15      264.87      318.52     21.12 o 
  -3   7  15        2.16       -6.14      9.13 o 
  -2   7  15      181.87      173.61     16.21 o 
  -1   7  15        0.13       -7.91      7.91 o 
   0   7  15      443.86      452.14     19.04 o 
   1   7  15        6.85        5.80      7.53 o 
   2   7  15       18.85       15.49      6.43 o 
   3   7  15       66.58       71.08      9.08 o 
   4   7  15      126.35      102.56      9.84 o 
  -8   8  15       13.06        3.73     11.65 o 
  -7   8  15       54.23       27.87     15.86 o 
  -6   8  15        0.56       14.51     14.11 o 
  -5   8  15        2.52        3.28      9.85 o 
  -4   8  15       15.15       21.35     11.23 o 
  -3   8  15      394.40      428.23     30.32 o 
  -2   8  15        2.13       12.54      9.48 o 
  -1   8  15      158.38      187.34     12.99 o 
   0   8  15        4.33        8.31      7.57 o 
   1   8  15      211.12      191.47     11.71 o 
   2   8  15        4.92        4.56      5.44 o 
   3   8  15      458.73      399.87     67.29 o 
   4   8  15        2.66        6.13      8.86 o 
  -7   9  15        8.32       -2.35     10.25 o 
  -6   9  15      127.17      121.41     17.26 o 
  -5   9  15       96.30       91.92     14.20 o 
  -4   9  15      478.68      534.51     32.15 o 
  -3   9  15       10.48       20.03      9.54 o 
  -2   9  15        1.18       -7.60      7.60 o 
  -1   9  15       47.63       41.72      9.91 o 
   0   9  15      224.18      235.71     15.45 o 
   1   9  15       11.08        3.10      5.89 o 
   2   9  15       32.53       39.18      7.59 o 
   3   9  15       55.71       50.62      9.04 o 
  -6  10  15        8.05        2.93      8.07 o 
  -5  10  15       10.52       -1.11      9.14 o 
  -4  10  15        0.21        8.47      8.81 o 
  -3  10  15      238.24      288.65     18.48 o 
  -2  10  15       19.89       21.79      8.78 o 
  -1  10  15        3.28        8.65      9.67 o 
   0  10  15       74.93       65.15     14.30 o 
   1  10  15       81.57       63.04     19.55 o 
   2  10  15       95.24       97.44     10.22 o 
  -5  11  15       21.95        5.46     13.00 o 
  -4  11  15       73.11       62.01     12.68 o 
  -3  11  15       20.56       10.19     10.03 o 
  -2  11  15       52.27       55.60     13.51 o 
  -1  11  15        6.54        8.27      8.83 o 
   0  11  15      254.88      285.29     18.15 o 
   1  11  15       10.20       18.15     13.28 o 
   2  11  15       42.99       52.81     10.55 o 
  -4  12  15        5.95        2.42      9.96 o 
  -3  12  15      129.42      118.82     25.75 o 
  -2  12  15        5.05       20.87     16.42 o 
  -1  12  15       62.06       67.55     11.17 o 
   0  12  15       11.25       12.58      9.55 o 
  -8   0  16       43.80       33.94     23.88 o 
  -6   0  16      242.96      265.18     16.51 o 
  -4   0  16      158.43      153.97      7.06 o 
  -2   0  16       77.14       88.94      6.40 o 
   0   0  16     1577.58     1512.14     66.81 o 
   2   0  16       45.13       42.80     16.11 o 
   4   0  16      220.75      201.40     20.29 o 
  -9   1  16      101.01       85.61     10.36 o 
  -8   1  16        8.61        2.80      6.86 o 
  -7   1  16      247.04      290.21     12.53 o 
  -6   1  16       10.46       -4.57      5.34 o 
  -5   1  16       16.58       17.51      5.14 o 
  -4   1  16       24.45       23.33      6.94 o 
  -3   1  16      502.88      505.72     28.61 o 
  -2   1  16        0.21        1.52      4.63 o 
  -1   1  16      399.54      381.60     20.88 o 
   0   1  16      112.83       90.72     13.26 o 
   1   1  16      509.89      493.39     13.75 o 
   2   1  16       12.57        7.49      4.92 o 
   3   1  16      353.82      333.91     13.60 o 
   4   1  16        0.53        0.76      4.62 o 
  -8   2  16       81.09       63.33     12.99 o 
  -7   2  16        2.97        1.18      5.35 o 
  -6   2  16      280.43      285.87     12.01 o 
  -5   2  16       26.79       34.76      6.57 o 
  -4   2  16      317.28      308.90     21.34 o 
  -3   2  16       11.71       22.20     10.86 o 
  -2   2  16      310.97      307.14     19.77 o 
  -1   2  16       18.09       18.73      7.15 o 
   0   2  16      665.79      645.82     17.77 o 
   1   2  16        4.93        2.71      6.26 o 
   2   2  16      108.27      106.29      8.98 o 
   3   2  16       18.44       11.24      6.10 o 
   4   2  16      322.45      338.68     12.90 o 
  -8   3  16       21.83       30.79      7.97 o 
  -7   3  16      296.15      299.37     13.61 o 
  -6   3  16        9.11       10.70      6.77 o 
  -5   3  16       16.31       11.81      9.51 o 
  -4   3  16        3.02      -11.82     11.82 o 
  -3   3  16      413.76      438.24     27.45 o 
  -2   3  16       13.54        7.78      9.15 o 
  -1   3  16      332.60      353.82     15.89 o 
   0   3  16       38.46       42.01      7.12 o 
   1   3  16      198.81      173.14     12.89 o 
   2   3  16        1.94        7.15      6.54 o 
   3   3  16      296.30      253.27     29.10 o 
   4   3  16       67.38       53.39      8.90 o 
  -8   4  16       58.32       60.95     10.89 o 
  -7   4  16        8.61       12.75      7.46 o 
  -6   4  16       85.34      108.67     14.99 o 
  -5   4  16        1.63       10.11     12.51 o 
  -4   4  16      352.26      346.21     22.63 o 
  -3   4  16      141.29      134.03     14.15 o 
  -2   4  16      179.12      187.18     16.95 o 
  -1   4  16      143.66      147.80     15.66 o 
   0   4  16      301.54      334.71     14.17 o 
   1   4  16        0.06       -2.44      6.85 o 
   2   4  16       39.82       35.87      7.16 o 
   3   4  16        7.97       17.07      6.68 o 
   4   4  16      513.23      513.10     15.98 o 
  -8   5  16       36.99       39.15     11.51 o 
  -7   5  16      136.17      144.58     19.63 o 
  -6   5  16        0.75       -5.66     10.74 o 
  -5   5  16       29.73       21.62     10.53 o 
  -4   5  16       21.05       33.85     10.92 o 
  -3   5  16      356.15      381.36     20.79 o 
  -2   5  16        0.19        2.05      7.67 o 
  -1   5  16      477.02      499.57     23.75 o 
   0   5  16       12.55        8.69      7.00 o 
   1   5  16      314.60      293.35     13.93 o 
   2   5  16        5.48        6.09      6.55 o 
   3   5  16       94.46       81.14     11.15 o 
   4   5  16        8.23       18.37      6.70 o 
  -7   6  16        0.10      -11.14     11.14 o 
  -6   6  16      276.14      333.26     37.44 o 
  -5   6  16       11.34       13.40     13.20 o 
  -4   6  16      197.76      228.65     19.92 o 
  -3   6  16       33.55       33.49     10.82 o 
  -2   6  16      225.54      254.50     19.13 o 
  -1   6  16       20.58       29.00     10.93 o 
   0   6  16      387.73      394.41     15.54 o 
   1   6  16        6.62       10.76      6.61 o 
   2   6  16       28.73       33.21      8.80 o 
   3   6  16       85.73       94.36      9.80 o 
  -7   7  16      135.84      119.13     21.35 o 
  -6   7  16        8.41       21.00     11.50 o 
  -5   7  16       13.93       14.04     16.21 o 
  -4   7  16        2.13        1.03     10.89 o 
  -3   7  16      247.88      243.27     18.05 o 
  -2   7  16       45.30       52.82     13.33 o 
  -1   7  16      131.64      155.16     12.93 o 
   0   7  16       36.24       28.88     10.10 o 
   1   7  16      269.43      258.52     12.77 o 
   2   7  16        2.08        2.17      8.39 o 
   3   7  16      411.05      404.46     21.83 o 
  -6   8  16       98.64       98.12     25.46 o 
  -5   8  16       29.99       34.91     12.03 o 
  -4   8  16      206.75      185.08     17.35 o 
  -3   8  16       25.17       16.26     12.38 o 
  -2   8  16       17.57       11.56      8.23 o 
  -1   8  16        2.38        3.09      7.66 o 
   0   8  16      259.00      291.54     16.88 o 
   1   8  16       42.61       36.98      9.84 o 
   2   8  16       13.48        7.48      6.98 o 
  -6   9  16        1.74        3.58     11.53 o 
  -5   9  16       20.08        4.04     11.15 o 
  -4   9  16        4.44       11.61      9.93 o 
  -3   9  16      204.08      229.77     16.53 o 
  -2   9  16       78.11       74.98     12.44 o 
  -1   9  16       36.92       43.00     11.27 o 
   0   9  16      110.12      120.28     15.70 o 
   1   9  16       42.98       49.55      9.47 o 
   2   9  16       49.71       35.50     10.40 o 
  -5  10  16        0.16       14.41      9.69 o 
  -4  10  16       70.41       73.48     16.88 o 
  -3  10  16       33.21       25.46     10.10 o 
  -2  10  16      187.19      192.68     19.17 o 
  -1  10  16        0.43        0.88      9.10 o 
   0  10  16      457.73      504.78     27.38 o 
   1  10  16       12.15       23.71     15.96 o 
  -3  11  16      181.06      182.59     21.98 o 
  -2  11  16       66.32       70.46     13.52 o 
  -1  11  16       26.45       28.66     16.16 o 
  -7   0  17       26.52       38.62     15.82 o 
  -5   0  17      229.81      247.77     39.42 o 
  -3   0  17      825.65      651.04    428.07 o 
  -1   0  17       91.06       93.65     36.24 o 
   1   0  17      652.12      602.17     41.46 o 
   3   0  17       72.55       44.23     42.50 o 
  -7   1  17        6.20        7.03     10.63 o 
  -6   1  17      654.00      723.43     32.81 o 
  -5   1  17       32.70       25.17      9.95 o 
  -4   1  17      172.47      132.81     31.94 o 
  -3   1  17       25.10       38.04     11.72 o 
  -2   1  17      151.94      127.82     31.24 o 
  -1   1  17       38.16       49.35     13.55 o 
   0   1  17      952.11      989.33     45.43 o 
   1   1  17       51.82       54.34     27.59 o 
   2   1  17       68.31       62.39     11.13 o 
   3   1  17       11.93       27.48      8.07 o 
  -7   2  17      187.05      182.46     11.63 o 
  -6   2  17        0.85        4.08      6.77 o 
  -5   2  17       74.51       67.94     17.99 o 
  -4   2  17       88.19       73.65     13.57 o 
  -3   2  17      827.51      812.79     39.40 o 
  -2   2  17        7.82       -4.03      8.52 o 
  -1   2  17        0.57       22.38     14.10 o 
   0   2  17       60.20       40.88     16.07 o 
   1   2  17      276.41      286.07     21.24 o 
   2   2  17        0.40        8.00      9.36 o 
   3   2  17       51.99       47.96      9.05 o 
  -7   3  17        0.44       -7.64      7.64 o 
  -6   3  17      390.62      398.66     17.43 o 
  -5   3  17       53.43       40.64     16.15 o 
  -4   3  17       87.15       90.78     23.19 o 
  -3   3  17       10.48        2.71      8.75 o 
  -2   3  17      569.46      572.07     25.29 o 
  -1   3  17       23.39       21.45      8.31 o 
   0   3  17      634.62      596.77     34.88 o 
   1   3  17       12.92       17.96      7.65 o 
   2   3  17        0.24       -6.89      6.89 o 
   3   3  17        5.47       24.04      9.43 o 
  -7   4  17      147.29      144.26     15.50 o 
  -6   4  17       11.25        7.26      7.03 o 
  -5   4  17        2.88       20.27     12.45 o 
  -4   4  17       75.84       64.71     13.34 o 
  -3   4  17      617.65      649.93     31.07 o 
  -2   4  17       88.28       75.60     14.90 o 
  -1   4  17       63.02       59.95     15.78 o 
   0   4  17       50.76       57.22     11.40 o 
   1   4  17      319.40      318.09     18.09 o 
   2   4  17        5.92        6.02      8.64 o 
  -7   5  17       10.62        8.70      9.63 o 
  -6   5  17      292.59      289.91     22.31 o 
  -5   5  17        3.97       -5.79     13.08 o 
  -4   5  17       36.12       33.99     13.36 o 
  -3   5  17       55.04       53.43     14.45 o 
  -2   5  17      690.29      684.80     31.23 o 
  -1   5  17       27.74       15.80      7.23 o 
   0   5  17      510.49      519.34     21.11 o 
   1   5  17       10.73        0.89      7.88 o 
   2   5  17       45.61       42.20      9.66 o 
  -6   6  17       21.20       30.94     14.65 o 
  -5   6  17        1.28      -10.80     10.80 o 
  -4   6  17      124.06      112.19     20.18 o 
  -3   6  17      526.68      513.27     28.97 o 
  -2   6  17        2.21       -8.82     10.78 o 
  -1   6  17      127.48      112.28     15.19 o 
   0   6  17        3.51       -1.11      5.70 o 
   1   6  17      466.51      449.23     17.73 o 
   2   6  17       18.53        9.83      7.25 o 
  -5   7  17      121.34      130.33     27.53 o 
  -4   7  17       22.63       35.22     12.11 o 
  -3   7  17       41.70       25.62     12.86 o 
  -2   7  17      317.85      351.61     21.31 o 
  -1   7  17        7.99        0.22      7.56 o 
   0   7  17      306.01      300.36     16.88 o 
   1   7  17        0.09       -5.51      7.16 o 
  -5   8  17        0.93       -3.70     12.60 o 
  -4   8  17        9.05       20.86     12.81 o 
  -3   8  17      313.94      319.77     24.11 o 
  -2   8  17       56.61       51.19     12.33 o 
  -1   8  17        0.41       -1.71      8.47 o 
   0   8  17        0.45       12.51      7.51 o 
  -3   9  17        0.09       -1.22     10.27 o 
  -2   9  17      109.19      123.90     15.65 o 
  -6   0  18      249.53      236.51     27.05 o 
  -4   0  18        7.49        7.71     19.68 o 
  -2   0  18      164.95      186.11     30.12 o 
   0   0  18      235.62      200.87     47.12 o 
  -6   1  18        4.33        9.15      9.80 o 
  -5   1  18      188.68      167.97     33.50 o 
  -4   1  18        2.73        5.55     13.80 o 
  -3   1  18      314.28      268.93     63.12 o 
  -2   1  18        7.12       24.97     13.55 o 
  -1   1  18       33.60       26.45     15.87 o 
   0   1  18        0.89        5.72     10.65 o 
   1   1  18      106.58      101.76     20.06 o 
  -6   2  18      270.80      313.11     32.11 o 
  -5   2  18        8.15        5.87     10.47 o 
  -4   2  18        3.09       10.56     11.72 o 
  -3   2  18        0.39       -2.43     10.93 o 
  -2   2  18      379.43      381.45     32.88 o 
  -1   2  18        2.42       13.93     12.10 o 
   0   2  18      109.10       88.18     19.41 o 
   1   2  18        8.43       16.06     11.17 o 
  -5   3  18       77.96       83.58     15.36 o 
  -4   3  18       26.90       30.19     12.28 o 
  -3   3  18      479.35      466.84     34.99 o 
  -2   3  18       51.85       46.74     12.99 o 
  -1   3  18       64.23       72.36     20.73 o 
   0   3  18        0.02       -5.10     12.49 o 
   1   3  18       10.15       12.40      9.56 o 
  -5   4  18        1.06       18.78     11.94 o 
  -4   4  18        0.38       -6.43     10.94 o 
  -3   4  18        4.57       10.42     10.42 o 
  -2   4  18      407.26      406.67     26.94 o 
  -1   4  18       24.42       27.31     11.02 o 
   0   4  18       20.70       35.62     12.91 o 
  -4   5  18        0.13      -11.25     11.25 o 
  -3   5  18      254.51      259.08     23.57 o 
  -2   5  18       33.15       35.86     13.51 o 
  -1   5  18        2.35        5.79      6.74 o 
   0   5  18        6.71        4.23     11.00 o 
  -3   6  18        1.34      -13.59     13.59 o 
  -2   6  18      321.39      331.66     24.92 o 
  -1   6  18        4.23       -2.15      6.07 o 
                                                 
